# Supplementary material for: Association Between Low Muscle Mass and Gastric Hyperplastic and Inflammatory Polyps in Chinese Asymptomatic Adult Males
Source: Front Med (Lausanne). 2022 May 6;9:861065. doi: 10.3389/fmed.2022.861065 (PMC9120616; doi:10.3389/fmed.2022.861065)
Supplement: Supplementary file 1 [file Table_1.XLSX]

## Sheet: Sheet1
Supplementary Table 1. Univariate and multivariate analyses for gastric polyps with ASM/BMI as a continuous variable.
Variables	Univariate analysis		Multivariate analysis
	Crode OR(95% CI)	P value	Adjust OR(95% CI)	P value
Age, ≥50 vs. <50	1.511(1.025-2.227)	0.037	1.301(0.869-1.947)	0.202
Smoking(%)
past vs. never	1.649(0.375-7.240)	0.508
current vs. never	0.978(0.643-1.487)	0.916
Heavy drink, yes vs. no	0.876(0.520-1.474)	0.618
Diabetes mellitus, yes vs. no	1.184(0.649-2.158)	0.582
Hypertension, yes vs. no	1.540(1.042-2.276)	0.03	1.506(1.009-2.248)	0.045
Dyslipidemia, yes vs. no	1.146(0.755-1.741)	0.522
Metabolic syndrome, yes vs. no	1.378(0.867-2.192)	0.175
Helicobacter Pylori infection, yes vs. no	0.349(0.222-0.548)	<0.001	0.336(0.214-0.528)	<0.001
ASM/BMI	0.727(0.557-0.948)	0.019	0.744(0.566-0.977)	0.033
