# Supplementary material for: Association Between Low Muscle Mass and Gastric Hyperplastic and Inflammatory Polyps in Chinese Asymptomatic Adult Males
Source: Front Med (Lausanne). 2022 May 6;9:861065. doi: 10.3389/fmed.2022.861065 (PMC9120616; doi:10.3389/fmed.2022.861065)
Supplement: Supplementary file 2 [file Table_2.xlsx]

## Sheet: Sheet1
Supplementary Table 2. Univariate analyses for fundic gland polyps.
Variables	Crode OR(95% CI)	P value
Age, ≥50 vs. <50	1.486(0.863-2.560)	0.154
Smoking
current vs. never	0.895(0.495-1.620)	0.714
past vs. never	0.002(2.815*10-25-1.801*1019)	0.813
Heavy drink, yes vs. no	0.781(0.365-1.672)	0.525
Diabetes mellitus, yes vs. no	1.100(0.464-2.609)	0.828
Hypertension, yes vs. no	1.055(0.598-1.860)	0.855
Dyslipidemia, yes vs. no	1.234(0.682-2.232)	0.488
Metabolic syndrome, yes vs. no	1.050(0.523-2.110)	0.891
Helicobacter Pylori infection, yes vs. no	0.171(0.077-0.380)	<0.001
LMM, yes vs. no	1.013(0.473-2.173)	0.973
