# Supplementary material for: Association Between Low Muscle Mass and Gastric Hyperplastic and Inflammatory Polyps in Chinese Asymptomatic Adult Males
Source: Front Med (Lausanne). 2022 May 6;9:861065. doi: 10.3389/fmed.2022.861065 (PMC9120616; doi:10.3389/fmed.2022.861065)
Supplement: Supplementary file 3 [file Table_3.xlsx]

## Sheet: Sheet1
Supplementary Table 3. Univariate and multivariate analyses for hyperplastic and inflammatory polyps.
Variables	Univariate analysis		Multivariate analysis
	Crode OR(95% CI)	P value	Adjust OR(95% CI)	P value
Age, ≥50 vs. <50	1.541(0.890-2.666)	0.123
Smoking
current vs. never	0.974(0.535-1.776)	0.932	0.983(0.536-1.803)	0.956
past vs. never	3.606(0.805-16.148)	0.094	2.319(0.500-10.748)	0.282
Heavy drink, yes vs. no	0.923(0.446-1.911)	0.829
Diabetes mellitus, yes vs. no	0.912(0.358-2.321)	0.846
Hypertension, yes vs. no	1.907(1.103-3.299)	0.021	1.750(1.001-3.059)	0.05
Dyslipidemia, yes vs. no	0.974(0.545-1.740)	0.93
Metabolic syndrome, yes vs. no	1.364(0.708-2.627)	0.353
Helicobacter Pylori infection, yes vs. no	0.606(0.340-1.078)	0.088	0.585(0.328-1.045)	0.07
LMM, yes vs. no	2.620(1.435-4.784)	0.002	2.378(1.288-4.389)	0.006
