# Supplementary material for: Association Between Low Muscle Mass and Gastric Hyperplastic and Inflammatory Polyps in Chinese Asymptomatic Adult Males
Source: Front Med (Lausanne). 2022 May 6;9:861065. doi: 10.3389/fmed.2022.861065 (PMC9120616; doi:10.3389/fmed.2022.861065)
Supplement: Supplementary file 4 [file Table_4.xlsx]

## Sheet: Sheet1
Supplementary Table 4. Univariate and multivariate analyses for gastric polyps in Chinese asymptomatic adult females.
Variables	Univariate analysis		Multivariate analysis
	Crode OR(95% CI)	P value	Adjust OR(95% CI)	P value
Age, ≥50 vs. <50	1.806(1.274-2.560)	<0.001	1.735(1.220-2.468)	0.002
Diabetes mellitus, yes vs. no	1.565(0.867-2.826)	0.138
Hypertension, yes vs. no	1.660(1.146-2.404)	0.007	1.380(0.922-2.066)	0.118
Dyslipidemia, yes vs. no	1.140(0.804-1.615)	0.462
Metabolic syndrome, yes vs. no	1.166(0.614-2.211)	0.639
Helicobacter Pylori infection, yes vs. no	0.458(0.315-0.666)	<0.001	0.471(0.323-0.687)	<0.001
LMM, yes vs. no	1.756(0.789-3.908)	0.168
