# Supplementary material for: Association Between Low Muscle Mass and Gastric Hyperplastic and Inflammatory Polyps in Chinese Asymptomatic Adult Males
Source: Front Med (Lausanne). 2022 May 6;9:861065. doi: 10.3389/fmed.2022.861065 (PMC9120616; doi:10.3389/fmed.2022.861065)
Supplement: Supplementary file 5 [file Data_Sheet_1.CSV]

number	sex	Smoking Status	Heavy Drinking	HTN	DM	age	ASM	Height	ASM/BMI	sarcopenia	dysplasia	atrophic gastritis	intestinal metaplasia	gastric polyps	fundic gland	hyperplastic and inflammatory	hyperplastic	inflammatory	pathological type	HP	location	dyslipidemia	height	weight	BMI
2018020746	1	non-smoker	0	1	0	46	28.4	177	0.987	0	0	0	0	0	0	0	0	0		1		0	176.5	89.6	28.76
2018020466	1	non-smoker	0	1	0	55	23.61	170	0.926	0	0	0	0	0	0	0	0	0		1		0	170	73.7	25.5
2018027767	1	non-smoker	1	1	0	53	24.77	173	0.919	0	0	0	0	1	0	1	1	0	hyperplastic	1	fundus	0	172.5	80.2	26.95
2018010858	1	current smoker	0	1	0	32	24.76	173	0.911	0				0	0	0	0	0		1		0	172.5	80.9	27.19
2018008240	1	current smoker	0	1	1	49	26.57	174	0.906	0	0	0	0	0	0	0	0	0		1		0	174	88.8	29.33
2018008189	1	non-smoker	0	1	0	49	24.99	174	0.905	0	0	0	0	0	0	0	0	0		1		0	174	83.6	27.61
2018018790	1	current smoker	0	1	0	48	22.27	171	0.872	0	0	0	0	0	0	0	0	0		1		0	170.5	74.2	25.52
2018017576	1	current smoker	0	1	0	51	22.7	166	0.858	0	0	1	1	0	0	0	0	0		1		0	166	72.9	26.46
2018000920	1	past smoker	0	1	0	55	23.01	172	0.853	0	0	0	0	0	0	0	0	0		1		0	172	79.8	26.97
2018004445	1	non-smoker	1	1	0	44	22.62	169	0.847	0	0	0	0	0	0	0	0	0		1		0	168.5	75.8	26.7
2018008485	1	non-smoker	0	1	0	62	22.6	170	0.838	0	0	0	0	0	0	0	0	0		1		0	170	77.9	26.96
2018029720	1	non-smoker	0	1	1	34	23.39	169	0.829	0				0	0	0	0	0		1		0	169	80.6	28.22
2018009797	1	non-smoker	0	1	1	49	23.39	166	0.822	0	0	1	1	0	0	0	0	0		1		0	166	78.4	28.45
2018001497	1	non-smoker	0	1	0	37	21.37	169	0.813	0				0	0	0	0	0		1		0	169	75.1	26.29
2018010773	1	current smoker	1	1	0	45	21.87	165	0.796	0	0	1	1	0	0	0	0	0		1		0	165	74.8	27.47
2017065610	1	current smoker	1	1	0	43	19.8	161	0.763	1	0	0	0	0	0	0	0	0		1		0	161	67.3	25.96
2018014555	1	non-smoker	0	1	0	42	20.65	157	0.691	1	0	1	1	0	0	0	0	0		1		0	157	73.7	29.9
2018042410	1	non-smoker	0	0	1	71	19.64	159	0.687	1	0	0	0	0	0	0	0	0		1		0	159	72.3	28.6
2018017883	1	current smoker	0	1	0	43	18.22	170	0.657	1	0	0	0	0	0	0	0	0		1		0	170	80.1	27.72
2018011168	1	non-smoker	1	0	1	52	27.12	182	1.027	0	0	0	0	0	0	0	0	0		0		0	181.5	87	26.41
2018008444	1	non-smoker	0	1	0	34	24.44	179	0.939	0	0	1	1	0	0	0	0	0		0		0	178.5	82.9	26.02
2018011043	1	non-smoker	0	1	0	34	22.77	170	0.895	0	0	0	0	0	0	0	0	0		0		0	169.5	73.1	25.44
2018042071	1	non-smoker	0	1	1	58	20.29	169	0.895	0	0	1	1	0	0	0	0	0		0		0	168.5	64.4	22.68
2018000796	1	non-smoker	0	1	0	49	24.34	172	0.867	0	0	0	0	0	0	0	0	0		0		0	172	83.1	28.09
2018023025	1	past smoker	0	1	0	47	22.16	166	0.842	0	0	0	0	0	0	0	0	0		0		0	166	72.5	26.31
2018008227	1	current smoker	1	1	0	44	23.21	170	0.837	0				0	0	0	0	0		0		0	170	80.1	27.72
2018018860	1	non-smoker	1	1	0	60	22.24	168	0.825	0	0	0	0	0	0	0	0	0		0		0	168	76.1	26.96
2018023115	1	current smoker	1	1	0	45	23.94	169	0.802	0	0	0	0	0	0	0	0	0		0		0	169	85.3	29.87
2018018922	1	non-smoker	0	1	1	64	20.52	165	0.789	1	0	1	1	0	0	0	0	0		0		0	164.5	70.4	26.02
2018026495	1	current smoker	1	1	0	47	19.77	171	0.784	1	0	0	0	0	0	0	0	0		0		0	171	73.7	25.2
2018018862	1	non-smoker	1	1	1	49	23.13	163	0.781	1	0	0	0	0	0	0	0	0		0		0	162.5	78.2	29.61
2018017923	1	non-smoker	0	1	1	77	20.36	164	0.767	1	0	1	1	0	0	0	0	0		0		0	163.5	71	26.56
2018017252	1	current smoker	0	1	0	58	16.74	153	0.669	1	0	0	0	0	0	0	0	0		0		0	152.5	58.2	25.03
2018014733	1	current smoker	0	1	0	48	21.39	158	0.661	1	0	0	0	0	0	0	0	0		0		0	158	80.8	32.37
2018008423	1	non-smoker	1	1	0	46	20.84	161	0.812	0				0	0	0	0	0		2		1	161	66.5	25.65
2018013511	1	non-smoker	0	1	0	57	29.4	182	1.137	0	0	0	0	0	0	0	0	0		1		1	181.5	85.2	25.86
2018037753	1	non-smoker	0	0	1	49	30.24	181	1.062	0	0	0	0	0	0	0	0	0		1		1	181	93.3	28.48
2018038821	1	current smoker	1	1	0	53	29.84	171	1.056	0	0	0	0	0	0	0	0	0		1		1	171	82.6	28.25
2018033947	1	past smoker	0	0	1	48	26.5	180	1.053	0	0	1	1	0	0	0	0	0		1		1	179.5	81.1	25.17
2018012912	1	non-smoker	0	1	0	38	27.98	172	1.045	0	0	0	0	0	0	0	0	0		1		1	172	79.2	26.77
2018006729	1	non-smoker	0	1	0	41	27.98	179	1.042	0	0	0	0	0	0	0	0	0		1		1	179	86	26.84
2018006341	1	non-smoker	0	1	1	43	24.83	178	1.039	0	0	1	1	0	0	0	0	0		1		1	178	75.7	23.89
2018005070	1	non-smoker	0	1	0	70	26.81	176	1.035	0	0	0	0	0	0	0	0	0		1		1	176	80.2	25.89
2018011349	1	non-smoker	0	1	0	44	28.8	179	1.032	0	0	0	0	0	0	0	0	0		1		1	178.5	88.9	27.9
2018009651	1	current smoker	0	1	0	50	27.54	176	1.029	0	0	0	0	0	0	0	0	0		1		1	175.5	82.4	26.75
2018033212	1	non-smoker	0	1	0	45	26.51	177	1.013	0	0	0	0	0	0	0	0	0		1		1	177	82	26.17
2018033556	1	current smoker	0	1	0	62	28.92	178	1.012	0	0	1	1	0	0	0	0	0		1		1	178	90.5	28.56
2018000684	1	current smoker	0	1	0	49	25.95	174	1.006	0	0	0	0	0	0	0	0	0		1		1	174	78.1	25.8
2018018673	1	non-smoker	0	1	0	43	24.95	170	0.995	0	0	1	1	0	0	0	0	0		1		1	170	72.5	25.09
2018033469	1	non-smoker	0	1	0	56	25.47	173	0.986	0				0	0	0	0	0		1		1	173	77.3	25.83
2018034655	1	current smoker	0	1	0	64	24.93	175	0.984	0	0	1	1	0	0	0	0	0		1		1	175	77.6	25.34
2018016541	1	current smoker	0	1	1	45	22.22	172	0.964	0	0	0	0	0	0	0	0	0		1		1	172	68.2	23.05
2018010721	1	non-smoker	0	1	0	33	30.04	179	0.957	0				0	0	0	0	0		1		1	178.5	100	31.39
2018008232	1	current smoker	1	1	0	45	23.87	174	0.955	0	0	1	1	0	0	0	0	0		1		1	174	75.7	25
2018005863	1	non-smoker	0	1	1	50	24.96	173	0.954	0	0	0	0	0	0	0	0	0		1		1	173	78.3	26.16
2018013242	1	current smoker	0	1	0	46	27.65	178	0.947	0	0	1	0	0	0	0	0	0		1		1	178	92.5	29.19
2018018771	1	non-smoker	1	1	0	36	24.46	172	0.947	0				0	0	0	0	0		1		1	171.5	76	25.84
2018040941	1	non-smoker	0	0	1	53	23.94	175	0.942	0	0	1	1	0	0	0	0	0		1		1	175	77.8	25.4
2018015297	1	current smoker	0	1	1	57	23.22	170	0.939	0	1	1	1	0	0	0	0	0		1		1	170	71.5	24.74
2018000312	1	current smoker	1	1	1	37	26.55	179	0.937	0	0	0	0	0	0	0	0	0		1		1	178.5	90.3	28.34
2018020890	1	current smoker	0	1	0	47	28.3	174	0.934	0	0	0	0	0	0	0	0	0		1		1	173.5	91.2	30.3
2018018888	1	current smoker	0	1	0	46	23.79	174	0.932	0	0	0	0	0	0	0	0	0		1		1	174	77.3	25.53
2018005322	1	non-smoker	0	1	0	43	24.69	170	0.93	0	0	1	1	0	0	0	0	0		1		1	170	76.7	26.54
2018000624	1	non-smoker	0	1	0	45	27.27	173	0.926	0	0	1	1	0	0	0	0	0		1		1	173	88.1	29.44
2018013325	1	non-smoker	0	1	0	36	25.59	172	0.923	0	0	1	1	0	0	0	0	0		1		1	172	82	27.72
2018022569	1	non-smoker	0	1	0	50	25.94	173	0.922	0				0	0	0	0	0		1		1	173	84.2	28.13
2018016655	1	current smoker	1	1	0	47	27.43	175	0.92	0	0	0	0	0	0	0	0	0		1		1	175	91.3	29.81
2018016173	1	current smoker	1	1	0	52	23.23	175	0.917	0	0	0	0	0	0	0	0	0		1		1	174.5	77.1	25.32
2018000766	1	non-smoker	0	1	0	40	27.37	177	0.916	0	0	0	0	0	0	0	0	0		1		1	177	93.6	29.88
2018008197	1	non-smoker	0	1	0	44	23.32	170	0.916	0	0	0	0	0	0	0	0	0		1		1	170	73.6	25.47
2018008292	1	non-smoker	0	1	0	43	27.43	174	0.913	0				0	0	0	0	0		1		1	174	91	30.06
2018026740	1	non-smoker	0	1	0	48	25.88	174	0.911	0	0	1	1	0	0	0	0	0		1		1	174	86	28.41
2018022297	1	non-smoker	0	1	0	47	27.59	170	0.907	0	1	0	0	0	0	0	0	0		1		1	170	87.9	30.42
2018043343	1	non-smoker	0	0	1	47	25.74	173	0.905	0	0	1	1	0	0	0	0	0		1		1	173	85.1	28.43
2018023126	1	non-smoker	0	1	1	54	21.08	170	0.905	0	0	0	0	0	0	0	0	0		1		1	170	67.3	23.29
2018004505	1	non-smoker	0	1	0	30	31.3	175	0.902	0	1	0	0	0	0	0	0	0		1		1	175	106.3	34.71
2018022157	1	non-smoker	0	1	1	68	21.8	171	0.9	0	0	0	0	0	0	0	0	0		1		1	171	70.8	24.21
2018017963	1	non-smoker	1	1	0	40	23.79	169	0.896	0	0	0	0	0	0	0	0	0		1		1	168.5	75.4	26.56
2018023669	1	non-smoker	0	1	0	50	25.72	170	0.894	0	0	1	1	0	0	0	0	0		1		1	170	83.1	28.75
2018037982	1	current smoker	0	1	0	46	28.36	177	0.893	0	0	1	1	0	0	0	0	0		1		1	176.5	98.9	31.75
2018029743	1	non-smoker	0	1	0	49	22.55	170	0.893	0	0	0	0	0	0	0	0	0		1		1	170	73	25.26
2018019398	1	non-smoker	0	1	0	49	22.86	165	0.889	0				0	0	0	0	0		1		1	165	70	25.71
2018010689	1	non-smoker	0	1	0	38	24.13	173	0.888	0	0	1	1	0	0	0	0	0		1		1	173	81.3	27.16
2018028421	1	non-smoker	0	0	1	55	23.62	170	0.887	0	0	1	1	0	0	0	0	0		1		1	170	77	26.64
2018037831	1	non-smoker	0	1	1	57	22.03	166	0.886	0	0	0	0	0	0	0	0	0		1		1	166	68.5	24.86
2018027081	1	current smoker	0	1	0	38	22.24	170	0.884	0				0	0	0	0	0		1		1	170	72.7	25.16
2018012752	1	non-smoker	0	1	1	69	21.25	170	0.884	0	0	1	1	0	0	0	0	0		1		1	170	69.5	24.05
2018007839	1	current smoker	0	1	0	49	25.45	173	0.882	0	0	1	1	0	0	0	0	0		1		1	173	86.4	28.87
2018028965	1	current smoker	0	1	1	60	23.82	167	0.879	0	0	1	1	0	0	0	0	0		1		1	167	75.6	27.11
2018012733	1	non-smoker	0	1	0	41	22.33	165	0.879	0	0	0	0	0	0	0	0	0		1		1	165	69.2	25.42
2018012856	1	current smoker	0	1	0	46	23.05	170	0.878	0	0	1	1	0	0	0	0	0		1		1	170	75.9	26.26
2018006705	1	current smoker	1	1	0	42	24.89	171	0.877	0	0	1	1	0	0	0	0	0		1		1	171	83	28.38
2018004402	1	non-smoker	0	0	1	53	26.86	173	0.875	0	0	1	1	0	0	0	0	0		1		1	173	91.9	30.71
2018007617	1	non-smoker	0	1	0	50	23.03	168	0.87	0	0	1	1	1	0	1	0	1	inflammatory	1	body	1	168	74.7	26.47
2018018634	1	non-smoker	0	1	0	49	23.64	174	0.87	0	0	0	0	0	0	0	0	0		1		1	174	82.3	27.18
2018009852	1	non-smoker	0	1	0	44	23.94	168	0.87	0	0	0	0	0	0	0	0	0		1		1	168	77.7	27.53
2018006155	1	non-smoker	0	1	0	61	22.73	170	0.865	0	0	1	1	0	0	0	0	0		1		1	170	75.9	26.26
2018020631	1	non-smoker	1	0	1	47	21.61	167	0.861	0	0	1	1	0	0	0	0	0		1		1	167	70	25.1
2018032884	1	non-smoker	0	0	1	38	25.67	173	0.86	0	0	0	0	0	0	0	0	0		1		1	173	89.3	29.84
2018007336	1	current smoker	0	1	0	51	24.96	167	0.859	0	0	0	0	0	0	0	0	0		1		1	167	81	29.04
2018023894	1	non-smoker	0	1	0	55	24.87	170	0.859	0	0	0	0	0	0	0	0	0		1		1	169.5	83.2	28.96
2018005431	1	current smoker	0	1	0	53	23	172	0.856	0	0	0	0	0	0	0	0	0		1		1	172	79.5	26.87
2018000528	1	current smoker	0	1	0	36	22.76	163	0.855	0	0	0	0	0	0	0	0	0		1		1	163	70.7	26.61
2018012796	1	current smoker	0	0	1	53	21.91	170	0.854	0				0	0	0	0	0		1		1	169.5	73.7	25.65
2018019545	1	non-smoker	0	1	0	53	23.8	165	0.853	0	0	1	1	0	0	0	0	0		1		1	165	76	27.92
2018006206	1	non-smoker	0	1	0	51	23.82	168	0.838	0	0	1	1	0	0	0	0	0		1		1	168	80.2	28.42
2018037782	1	current smoker	0	1	0	55	21.89	167	0.837	0	0	1	1	0	0	0	0	0		1		1	167	72.9	26.14
2018027112	1	current smoker	1	0	1	38	21.62	166	0.836	0	0	0	0	0	0	0	0	0		1		1	165.5	70.8	25.85
2018006543	1	non-smoker	0	1	0	55	21.4	163	0.834	0	0	0	0	0	0	0	0	0		1		1	163	68.2	25.67
2018037510	1	current smoker	0	1	0	54	25.72	171	0.833	0	0	1	1	0	0	0	0	0		1		1	171	90.3	30.88
2018007790	1	non-smoker	0	1	0	44	21.95	168	0.83	0	0	1	1	0	0	0	0	0		1		1	168	74.6	26.43
2018017492	1	non-smoker	0	1	1	64	21.76	169	0.83	0	0	1	1	0	0	0	0	0		1		1	169	74.9	26.22
2018010080	1	non-smoker	1	1	0	42	24.02	174	0.827	0	0	0	0	0	0	0	0	0		1		1	173.5	87.4	29.03
2018010323	1	non-smoker	0	1	0	40	21.94	169	0.827	0	0	0	0	0	0	0	0	0		1		1	168.5	75.3	26.52
2018023132	1	non-smoker	0	0	1	51	22.08	171	0.826	0	0	0	0	0	0	0	0	0		1		1	171	78.2	26.74
2018015254	1	non-smoker	0	0	1	63	22.85	169	0.825	0				0	0	0	0	0		1		1	168.5	78.6	27.68
2018009548	1	non-smoker	0	1	1	47	21.68	163	0.822	0	0	0	0	0	0	0	0	0		1		1	163	70.1	26.38
2018005395	1	non-smoker	1	1	0	53	24.9	176	0.821	0	0	0	0	0	0	0	0	0		1		1	176	93.9	30.31
2018007581	1	non-smoker	0	1	1	55	25.58	167	0.82	0				0	0	0	0	0		1		1	167	87	31.2
2018009433	1	non-smoker	0	1	1	56	19.05	161	0.818	0	0	0	0	0	0	0	0	0		1		1	161	60.4	23.3
2018000622	1	non-smoker	0	1	0	40	23.16	171	0.817	0	0	1	0	0	0	0	0	0		1		1	171	82.9	28.35
2018012386	1	current smoker	0	0	1	42	24.62	167	0.816	0	0	1	1	0	0	0	0	0		1		1	166.5	83.6	30.16
2018019093	1	non-smoker	1	1	0	49	22.26	164	0.813	0	0	0	0	0	0	0	0	0		1		1	164	73.6	27.36
2018041905	1	non-smoker	0	1	0	54	21.35	168	0.813	0	0	0	0	0	0	0	0	0		1		1	168	74.1	26.25
2018022728	1	current smoker	0	1	0	47	20.91	168	0.811	0	0	0	0	0	0	0	0	0		1		1	168	72.8	25.79
2018032463	1	non-smoker	0	0	1	19	21.13	174	0.81	0	0	0	0	0	0	0	0	0		1		1	174	79	26.09
2018008130	1	non-smoker	0	1	0	49	21.44	165	0.808	0	0	0	0	0	0	0	0	0		1		1	165	72.2	26.52
2018011180	1	current smoker	1	1	0	54	21.56	164	0.808	0	0	0	0	0	0	0	0	0		1		1	163.5	71.3	26.67
2018034541	1	current smoker	1	1	0	41	24.98	165	0.808	0	0	0	0	0	0	0	0	0		1		1	165	84.2	30.93
2018041961	1	non-smoker	0	1	0	45	21.1	163	0.807	0	0	1	1	0	0	0	0	0		1		1	162.5	69	26.13
2018017195	1	current smoker	1	1	0	43	21.15	165	0.804	0	0	0	0	0	0	0	0	0		1		1	165	71.6	26.3
2018042454	1	non-smoker	1	1	0	49	21.39	165	0.803	0	0	0	0	0	0	0	0	0		1		1	165	72.5	26.63
2018037066	1	current smoker	1	1	0	42	24.71	166	0.8	0	0	0	0	0	0	0	0	0		1		1	166	85.1	30.88
2017063910	1	non-smoker	0	0	1	38	21.94	163	0.8	0	0	0	0	0	0	0	0	0		1		1	163	72.9	27.44
2018005750	1	non-smoker	0	1	1	54	20.99	168	0.798	0	0	0	0	0	0	0	0	0		1		1	168	74.2	26.29
2018014914	1	current smoker	1	1	1	52	19.46	164	0.798	0	0	1	1	0	0	0	0	0		1		1	164	65.6	24.39
2018037836	1	current smoker	1	0	1	64	20.95	167	0.798	0	0	0	0	0	0	0	0	0		1		1	166.5	72.8	26.26
2018027068	1	current smoker	1	1	0	55	21.16	165	0.797	0	0	0	0	1	0	1	1	0	hyperplastic	1	body	1	165	72.3	26.56
2018032696	1	non-smoker	0	1	0	41	23.93	168	0.797	0	0	0	0	0	0	0	0	0		1		1	168	84.7	30.01
2018036329	1	non-smoker	0	1	0	33	24.37	170	0.794	0	0	0	0	0	0	0	0	0		1		1	170	88.7	30.69
2018037104	1	non-smoker	1	1	1	71	21.5	167	0.793	0	0	1	1	0	0	0	0	0		1		1	167	75.6	27.11
2018026463	1	current smoker	0	0	1	50	21.83	167	0.791	0	0	0	0	0	0	0	0	0		1		1	166.5	76.5	27.6
2018020430	1	non-smoker	0	1	0	47	20.64	165	0.788	1	0	0	0	0	0	0	0	0		1		1	165	71.3	26.19
2018011528	1	current smoker	1	1	0	45	20.73	167	0.787	1	0	1	1	0	0	0	0	0		1		1	166.5	73	26.33
2018008125	1	non-smoker	0	1	0	52	21.81	165	0.785	1	0	0	0	0	0	0	0	0		1		1	165	75.6	27.77
2018012333	1	non-smoker	1	1	0	40	22.05	166	0.785	1	0	0	0	0	0	0	0	0		1		1	166	77.4	28.09
2018022254	1	current smoker	1	1	0	32	21.05	164	0.783	1				0	0	0	0	0		1		1	163.5	71.9	26.9
2018015748	1	non-smoker	0	1	0	59	23.09	161	0.781	1	0	1	1	0	0	0	0	0		1		1	161	76.6	29.55
2018006164	1	non-smoker	0	1	1	57	20.83	167	0.778	1	0	1	1	0	0	0	0	0		1		1	167	74.7	26.78
2018005085	1	non-smoker	0	1	0	36	25.97	170	0.777	1				0	0	0	0	0		1		1	170	96.6	33.43
2018009842	1	non-smoker	0	1	0	42	21.33	162	0.776	1	0	0	0	0	0	0	0	0		1		1	162	72.1	27.47
2018006367	1	current smoker	0	1	1	52	20.62	165	0.776	1	0	0	0	0	0	0	0	0		1		1	164.5	71.9	26.57
2018010359	1	non-smoker	0	1	1	41	21.02	164	0.774	1	0	1	1	1	0	1	1	0	hyperplastic	1	body	1	164	73	27.14
2018033160	1	current smoker	0	1	0	46	22.95	165	0.771	1	0	1	1	0	0	0	0	0		1		1	165	81	29.75
2018007245	1	non-smoker	0	1	0	40	22.94	164	0.771	1	0	1	1	0	0	0	0	0		1		1	164	80	29.74
2018010097	1	past smoker	0	1	0	63	21.87	169	0.77	1	0	0	0	0	0	0	0	0		1		1	168.5	80.6	28.39
2018021712	1	non-smoker	0	0	1	54	20.29	160	0.77	1	0	0	0	0	0	0	0	0		1		1	160	67.5	26.37
2018013696	1	non-smoker	0	1	0	36	28.23	174	0.769	1	0	0	0	0	0	0	0	0		1		1	174	111.2	36.73
2018031882	1	current smoker	1	1	0	36	20.48	163	0.769	1	0	0	0	0	0	0	0	0		1		1	163	70.8	26.65
2018022190	1	non-smoker	1	1	1	74	18.03	169	0.766	1	1	1	1	0	0	0	0	0		1		1	169	67.2	23.53
2018018060	1	non-smoker	1	1	0	49	24.38	168	0.756	1	0	0	0	0	0	0	0	0		1		1	168	91	32.24
2018010510	1	current smoker	0	1	1	37	22.6	166	0.75	1	0	0	0	1	0	0	0	0	adenomatous	1	cardia	1	165.5	82.5	30.12
2018041140	1	current smoker	0	1	0	43	26.77	167	0.749	1	0	0	0	0	0	0	0	0		1		1	167	99.7	35.75
2018041973	1	current smoker	0	1	0	46	20.83	163	0.739	1	0	0	0	0	0	0	0	0		1		1	163	74.9	28.19
2018006000	1	current smoker	0	1	0	57	22.93	165	0.723	1	0	1	1	0	0	0	0	0		1		1	165	86.4	31.74
2018032818	1	non-smoker	0	1	0	56	20.84	156	0.719	1	0	1	0	0	0	0	0	0		1		1	156	70.5	28.97
2018006400	1	non-smoker	1	1	1	67	19.9	163	0.714	1	0	0	0	0	0	0	0	0		1		1	163	74.1	27.89
2018016272	1	non-smoker	0	1	1	54	19.77	170	0.7	1	0	0	0	0	0	0	0	0		1		1	169.5	81.1	28.23
2018011512	1	current smoker	0	0	1	55	17.97	154	0.699	1	0	1	1	0	0	0	0	0		1		1	154	61	25.72
2018016994	1	non-smoker	0	1	1	39	20.74	163	0.691	1	0	0	0	0	0	0	0	0		1		1	163	79.7	30
2018026462	1	non-smoker	1	1	0	49	20.41	161	0.691	1	0	1	1	0	0	0	0	0		1		1	161	76.6	29.55
2018005714	1	current smoker	1	1	1	54	18.95	157	0.686	1	0	1	1	0	0	0	0	0		1		1	157	68.1	27.63
2018028302	1	current smoker	0	1	1	72	19.02	160	0.684	1	1	0	0	0	0	0	0	0		1		1	160	71.2	27.81
2018007952	1	current smoker	1	1	1	60	17.18	157	0.674	1	0	1	1	0	0	0	0	0		1		1	157	62.8	25.48
2018012534	1	non-smoker	0	1	1	66	18.78	163	0.667	1	0	1	1	0	0	0	0	0		1		1	162.5	74.3	28.14
2018037159	1	non-smoker	0	1	0	66	20.16	160	0.665	1	0	0	0	0	0	0	0	0		1		1	160	77.6	30.31
2018009590	1	non-smoker	0	1	0	50	19.89	152	0.641	1	0	1	1	0	0	0	0	0		1		1	152	71.7	31.03
2018006549	1	non-smoker	1	1	1	61	18.25	157	0.627	1	1	1	1	0	0	0	0	0		1		1	157	71.8	29.13
2018023509	1	non-smoker	0	0	1	55	16.82	159	0.608	1	0	1	1	0	0	0	0	0		1		1	158.5	69.5	27.66
2018018879	1	current smoker	0	1	1	51	28.71	183	1.069	0	0	1	1	1	1	0	0	0	fundic gland	0	body	1	183	89.9	26.84
2018020963	1	current smoker	0	1	0	53	27.76	182	1.033	0	0	0	0	0	0	0	0	0		0		1	181.5	88.5	26.87
2018040399	1	non-smoker	0	1	0	43	26.37	175	1.025	0	0	0	0	0	0	0	0	0		0		1	175	78.8	25.73
2018027316	1	current smoker	1	1	1	61	27	176	1.022	0	0	0	0	0	0	0	0	0		0		1	176	81.8	26.41
2018042117	1	non-smoker	0	1	0	40	29.71	180	1.02	0	0	0	0	0	0	0	0	0		0		1	180	94.4	29.14
2018041414	1	non-smoker	0	1	0	43	27.15	177	1.014	0	0	0	0	0	0	0	0	0		0		1	177	83.9	26.78
2018030153	1	current smoker	1	1	0	63	28.32	174	1.004	0	0	1	1	0	0	0	0	0		0		1	174	85.4	28.21
2018023419	1	non-smoker	0	1	1	41	23.52	176	0.993	0	0	0	0	0	0	0	0	0		0		1	176	73.4	23.7
2018040278	1	non-smoker	0	1	0	42	32.23	175	0.988	0				0	0	0	0	0		0		1	174.5	99.3	32.61
2018007538	1	current smoker	0	0	1	41	29.73	177	0.982	0	0	0	0	1	1	0	0	0	fundic gland	0	body	1	176.5	94.3	30.27
2018012086	1	current smoker	0	1	0	38	29.22	179	0.982	0	0	1	1	0	0	0	0	0		0		1	179	95.3	29.74
2018005708	1	non-smoker	0	1	1	69	27.64	175	0.98	0	0	0	0	0	0	0	0	0		0		1	175	86.4	28.21
2018020974	1	current smoker	0	1	0	70	25.28	174	0.979	0	0	1	1	0	0	0	0	0		0		1	173.5	77.7	25.81
2018037976	1	non-smoker	0	0	1	42	27.49	175	0.978	0	0	0	0	0	0	0	0	0		0		1	175	86.1	28.11
2018006974	1	non-smoker	0	1	0	44	26.17	172	0.975	0	0	0	0	0	0	0	0	0		0		1	172	79.4	26.84
2018000359	1	non-smoker	0	1	0	44	25.18	178	0.969	0				0	0	0	0	0		0		1	178	82.3	25.98
2018022923	1	current smoker	0	1	0	43	24.26	175	0.966	0				0	0	0	0	0		0		1	175	76.9	25.11
2018034834	1	non-smoker	0	1	0	51	25.03	178	0.966	0	0	0	0	0	0	0	0	0		0		1	178	82.1	25.91
2018033238	1	non-smoker	1	1	1	51	25.87	177	0.965	0	0	1	1	0	0	0	0	0		0		1	176.5	83.5	26.8
2018000706	1	non-smoker	1	1	0	36	28.03	179	0.962	0	0	0	0	0	0	0	0	0		0		1	179	93.4	29.15
2018012682	1	non-smoker	0	0	1	49	25.34	174	0.961	0	0	0	0	1	1	0	0	0	fundic gland	0	body	1	173.5	79.4	26.38
2018040401	1	non-smoker	0	1	0	38	25.69	172	0.961	0	0	0	0	0	0	0	0	0		0		1	172	79.1	26.74
2018003495	1	current smoker	0	1	0	47	28.81	181	0.961	0	0	0	0	0	0	0	0	0		0		1	180.5	97.7	29.99
2018023136	1	current smoker	1	1	0	43	32.2	180	0.959	0	0	0	0	0	0	0	0	0		0		1	179.5	108.2	33.58
2018015794	1	current smoker	0	1	0	64	23.97	169	0.951	0	0	1	1	0	0	0	0	0		0		1	169	72	25.21
2018005367	1	current smoker	0	1	1	48	25.99	179	0.95	0	0	1	1	0	0	0	0	0		0		1	179	87.7	27.37
2018026773	1	current smoker	0	1	0	47	25.92	177	0.941	0				0	0	0	0	0		0		1	176.5	85.8	27.54
2018006006	1	current smoker	1	1	1	45	25.07	171	0.941	0	0	0	0	0	0	0	0	0		0		1	171	77.9	26.64
2018029895	1	non-smoker	0	1	0	64	26.33	172	0.94	0	0	0	0	1	1	0	0	0	fundic gland	0	body	1	172	82.9	28.02
2018041964	1	non-smoker	0	1	0	39	23.96	173	0.939	0	0	0	0	1	1	0	0	0	fundic gland	0	body	1	173	76.4	25.53
2018008558	1	non-smoker	0	0	1	55	24.78	176	0.939	0	0	1	1	0	0	0	0	0		0		1	175.5	81.3	26.4
2018015226	1	non-smoker	0	1	0	41	25.74	178	0.928	0				0	0	0	0	0		0		1	177.5	87.4	27.74
2018037064	1	non-smoker	0	1	0	39	24.91	172	0.926	0	0	0	0	0	0	0	0	0		0		1	171.5	79.1	26.89
2018018011	1	past smoker	0	1	0	48	25.96	168	0.918	0	0	1	1	0	0	0	0	0		0		1	168	79.8	28.27
2018019303	1	current smoker	0	0	1	42	24.93	173	0.918	0	0	0	0	0	0	0	0	0		0		1	173	81.3	27.16
2018029754	1	non-smoker	0	1	0	44	25.36	168	0.913	0	0	0	0	1	1	0	0	0	fundic gland	0	body	1	168	78.4	27.78
2018032225	1	non-smoker	0	1	0	70	24.4	172	0.913	0	0	0	0	0	0	0	0	0		0		1	172	79.1	26.74
2018019158	1	non-smoker	0	1	0	54	23.04	165	0.912	0				0	0	0	0	0		0		1	165	68.8	25.27
2018014685	1	current smoker	1	1	0	48	22.94	174	0.907	0	0	1	1	0	0	0	0	0		0		1	173.5	76.1	25.28
2018012736	1	current smoker	1	1	0	39	24.98	170	0.907	0	0	1	0	0	0	0	0	0		0		1	170	79.6	27.54
2018013409	1	non-smoker	0	0	1	33	26.37	173	0.906	0	0	0	0	0	0	0	0	0		0		1	173	87.1	29.1
2018019508	1	non-smoker	0	0	1	49	23.22	167	0.906	0	0	0	0	0	0	0	0	0		0		1	167	71.5	25.64
2018026458	1	current smoker	0	1	0	41	26.99	174	0.905	0	0	0	0	0	0	0	0	0		0		1	173.5	89.8	29.83
2018017945	1	non-smoker	0	1	0	59	24.15	171	0.898	0	0	0	0	0	0	0	0	0		0		1	170.5	78.2	26.9
2018022300	1	non-smoker	0	1	0	54	24.05	169	0.896	0	0	0	0	0	0	0	0	0		0		1	168.5	76.2	26.84
2018008088	1	non-smoker	0	1	0	37	26.16	173	0.894	0	0	0	0	0	0	0	0	0		0		1	173	87.6	29.27
2018011510	1	non-smoker	0	1	0	38	27.73	175	0.891	0	1	1	1	0	0	0	0	0		0		1	175	95.3	31.12
2018017468	1	non-smoker	1	1	1	48	27.24	174	0.891	0	0	1	1	0	0	0	0	0		0		1	174	92.6	30.59
2018032868	1	non-smoker	0	1	1	53	25.39	173	0.888	0	0	0	0	0	0	0	0	0		0		1	173	85.6	28.6
2018034505	1	non-smoker	0	0	1	51	23.73	170	0.885	0	0	0	0	0	0	0	0	0		0		1	170	77.5	26.82
2018006656	1	non-smoker	0	1	0	43	24.41	174	0.881	0	0	1	1	0	0	0	0	0		0		1	173.5	83.4	27.71
2018038552	1	non-smoker	0	1	0	68	23.51	167	0.88	0	0	1	1	0	0	0	0	0		0		1	166.5	74.1	26.73
2018037559	1	non-smoker	0	1	1	42	24.05	170	0.879	0	0	0	0	0	0	0	0	0		0		1	170	79.1	27.37
2018030398	1	current smoker	0	0	1	39	22.04	173	0.877	0	0	0	0	0	0	0	0	0		0		1	172.5	74.8	25.14
2018016519	1	non-smoker	0	1	0	47	23.49	168	0.876	0	0	0	0	0	0	0	0	0		0		1	168	75.7	26.82
2018013407	1	non-smoker	0	1	0	40	26.36	172	0.875	0				0	0	0	0	0		0		1	172	89.1	30.12
2018011387	1	non-smoker	0	1	0	41	24.13	170	0.874	0				0	0	0	0	0		0		1	170	79.8	27.61
2018036240	1	non-smoker	0	1	0	46	23.71	173	0.873	0	0	1	1	1	1	0	0	0	fundic gland	0	fundus	1	172.5	80.8	27.15
2018023739	1	non-smoker	1	1	0	46	22.87	168	0.872	0	0	0	0	1	1	0	0	0	fundic gland	0	body	1	168	74	26.22
2018023492	1	non-smoker	1	1	0	45	25.92	172	0.872	0	0	0	0	0	0	0	0	0		0		1	172	87.9	29.71
2018010016	1	non-smoker	1	1	1	38	27.45	178	0.87	0				0	0	0	0	0		0		1	177.5	99.4	31.55
2018038018	1	non-smoker	0	1	0	32	24.12	163	0.865	0	0	1	1	0	0	0	0	0		0		1	163	74.1	27.89
2018019534	1	current smoker	1	1	1	49	22.34	169	0.865	0	0	0	0	0	0	0	0	0		0		1	169	73.8	25.84
2018031756	1	current smoker	1	1	0	50	24.42	169	0.862	0	0	0	0	0	0	0	0	0		0		1	168.5	80.4	28.32
2018033269	1	non-smoker	0	1	1	65	20.57	165	0.862	0	0	1	1	0	0	0	0	0		0		1	165	65	23.88
2018042789	1	non-smoker	0	1	0	49	21.41	166	0.854	0	0	0	0	0	0	0	0	0		0		1	166	69.1	25.08
2018043112	1	non-smoker	0	1	1	66	23.75	167	0.854	0	0	0	0	0	0	0	0	0		0		1	167	77.6	27.82
2018012884	1	non-smoker	0	1	1	40	22.68	168	0.853	0	0	0	0	1	0	1	1	0	hyperplastic	0	body	1	168	75	26.57
2018007984	1	non-smoker	0	1	0	47	24.77	170	0.853	0	0	0	0	1	0	1	0	1	inflammatory	0	body	1	170	83.9	29.03
2018037240	1	current smoker	0	1	0	52	23.59	168	0.85	0	0	1	1	0	0	0	0	0		0		1	168	78.3	27.74
2018041058	1	current smoker	0	0	1	36	23.96	171	0.85	0	0	1	1	0	0	0	0	0		0		1	171	82.4	28.18
2018023140	1	current smoker	0	1	0	40	25.35	168	0.849	0	0	0	0	1	NA	NA	NA	NA	NA	0	body	1	168	84.3	29.87
2018020715	1	current smoker	1	1	1	56	21.41	170	0.848	0				0	0	0	0	0		0		1	170	73	25.26
2018040930	1	non-smoker	0	1	1	62	20.52	167	0.845	0	0	1	1	0	0	0	0	0		0		1	167	67.7	24.27
2018019783	1	current smoker	1	0	1	64	25.39	173	0.845	0	0	1	1	0	0	0	0	0		0		1	172.5	89.4	30.04
2018008225	1	non-smoker	1	1	0	42	21.78	172	0.844	0	0	0	0	0	0	0	0	0		0		1	171.5	75.9	25.81
2018030356	1	non-smoker	0	1	1	43	27.65	173	0.841	0				0	0	0	0	0		0		1	173	98.4	32.88
2018016640	1	current smoker	1	0	1	43	26.51	170	0.838	0	0	0	0	0	0	0	0	0		0		1	170	91.4	31.63
2018027074	1	non-smoker	0	1	1	66	22.26	165	0.838	0	0	1	1	0	0	0	0	0		0		1	165	72.3	26.56
2018008166	1	current smoker	0	1	0	44	22.58	167	0.837	0	0	0	0	0	0	0	0	0		0		1	167	75.2	26.96
2018008258	1	non-smoker	0	1	0	44	21.08	171	0.835	0	0	0	0	0	0	0	0	0		0		1	170.5	73.4	25.25
2018027291	1	current smoker	0	1	0	45	22.93	169	0.83	0	0	0	0	0	0	0	0	0		0		1	169	78.9	27.63
2018017457	1	current smoker	0	1	1	59	19.41	163	0.826	0	0	1	1	0	0	0	0	0		0		1	163	62.4	23.49
2018016290	1	current smoker	1	0	1	47	21.6	166	0.826	0				0	0	0	0	0		0		1	165.5	71.6	26.14
2018003536	1	current smoker	1	1	1	50	22.22	166	0.824	0	0	1	1	0	0	0	0	0		0		1	166	74.3	26.96
2018011535	1	non-smoker	1	1	1	53	23.69	171	0.824	0	0	0	0	0	0	0	0	0		0		1	171	84.1	28.76
2018018266	1	non-smoker	1	1	1	63	21.31	168	0.822	0	0	0	0	1	NA	NA	NA	NA	NA	0	body	1	167.5	72.7	25.91
2018020426	1	non-smoker	0	1	0	71	22.94	164	0.817	0	0	0	0	0	0	0	0	0		0		1	164	75.5	28.07
2018014648	1	current smoker	1	1	0	42	24.14	166	0.817	0	0	0	0	0	0	0	0	0		0		1	166	81.4	29.54
2018012754	1	current smoker	0	1	0	47	21.27	165	0.805	0	0	0	0	0	0	0	0	0		0		1	165	71.9	26.41
2018018875	1	non-smoker	0	1	0	66	20.3	163	0.805	0				0	0	0	0	0		0		1	163	67	25.22
2018016507	1	current smoker	1	1	0	65	22.81	168	0.805	0	0	0	0	0	0	0	0	0		0		1	167.5	79.5	28.34
2018007695	1	non-smoker	0	1	0	55	22.12	164	0.802	0	0	0	0	0	0	0	0	0		0		1	163.5	73.7	27.57
2018017887	1	current smoker	1	1	0	40	22.46	167	0.795	0	0	0	0	0	0	0	0	0		0		1	167	78.8	28.25
2018034567	1	non-smoker	1	1	1	54	23.35	169	0.794	0	0	0	0	0	0	0	0	0		0		1	169	84	29.41
2018014903	1	current smoker	0	1	0	54	23.95	168	0.793	0	0	0	0	0	0	0	0	0		0		1	168	85.2	30.19
2018018579	1	non-smoker	1	1	1	49	22.89	170	0.793	0	0	0	0	0	0	0	0	0		0		1	169.5	82.9	28.85
2018006987	1	non-smoker	0	1	0	63	20.62	164	0.792	0	0	0	0	0	0	0	0	0		0		1	163.5	69.6	26.04
2018012666	1	non-smoker	0	1	1	39	22.33	163	0.786	1				0	0	0	0	0		0		1	162.5	75	28.4
2018027229	1	current smoker	0	1	1	46	23.94	166	0.782	1	0	1	1	0	0	0	0	0		0		1	166	84.4	30.63
2018023278	1	current smoker	0	0	1	52	22.48	166	0.777	1	0	0	0	0	0	0	0	0		0		1	166	79.7	28.92
2018013387	1	non-smoker	0	1	1	40	24	168	0.774	1				0	0	0	0	0		0		1	168	87.5	31
2018030608	1	past smoker	0	1	1	67	23.63	166	0.765	1	0	1	1	0	0	0	0	0		0		1	166	85.1	30.88
2018021038	1	non-smoker	0	1	1	69	16.67	160	0.765	1	0	1	1	0	0	0	0	0		0		1	160	55.8	21.8
2017065944	1	non-smoker	0	0	1	36	21.07	164	0.763	1	0	0	0	1	1	0	0	0	fundic gland	0	body	1	163.5	73.8	27.61
2018011175	1	non-smoker	0	1	0	68	19.61	157	0.761	1	0	0	0	1	0	1	0	1	inflammatory	0	body	1	157	63.5	25.76
2018016528	1	current smoker	0	1	1	50	23.71	166	0.758	1	0	0	0	0	0	0	0	0		0		1	166	86.2	31.28
2018011919	1	current smoker	0	1	1	73	19.3	167	0.754	1	0	0	0	0	0	0	0	0		0		1	166.5	71	25.61
2017064112	1	past smoker	0	1	0	52	19.74	166	0.752	1	0	0	0	0	0	0	0	0		0		1	166	72.3	26.24
2018017241	1	current smoker	0	1	0	48	21.69	166	0.752	1	0	0	0	0	0	0	0	0		0		1	165.5	79	28.84
2018037709	1	non-smoker	0	1	0	61	19.9	164	0.752	1	0	1	1	0	0	0	0	0		0		1	164	71.2	26.47
2018026518	1	non-smoker	0	1	1	58	16.99	157	0.748	1	0	1	1	0	0	0	0	0		0		1	157	56	22.72
2018013004	1	current smoker	0	1	1	49	17.71	161	0.745	1	1	1	1	0	0	0	0	0		0		1	161	61.6	23.76
2018005862	1	current smoker	1	1	0	35	19.06	158	0.743	1	0	0	0	0	0	0	0	0		0		1	158	64	25.64
2018019311	1	non-smoker	0	1	1	70	17.51	157	0.738	1	0	1	1	0	0	0	0	0		0		1	157	58.5	23.73
2018016530	1	current smoker	1	1	0	48	23.43	165	0.737	1	0	0	0	1	0	1	1	0	hyperplastic	0	cardia	1	165	86.5	31.77
2018008077	1	non-smoker	0	1	0	39	22.45	160	0.735	1	0	0	0	0	0	0	0	0		0		1	160	78.2	30.55
2018016175	1	past smoker	1	1	0	45	22.08	173	0.733	1	0	0	0	1	0	1	1	0	hyperplastic	0	cardia	1	173	90.1	30.1
2018006798	1	current smoker	0	1	1	38	23.76	167	0.729	1	0	1	1	0	0	0	0	0		0		1	167	90.9	32.59
2018000728	1	non-smoker	1	1	0	62	20.24	162	0.729	1	0	0	0	0	0	0	0	0		0		1	162	72.9	27.78
2018006567	1	non-smoker	0	1	0	39	18.79	159	0.726	1	0	0	0	0	0	0	0	0		0		1	159	65.4	25.87
2018018725	1	current smoker	0	1	0	43	20.53	159	0.719	1	0	0	0	1	0	1	1	0	hyperplastic	0	body	1	159	72.2	28.56
2018032209	1	current smoker	1	1	0	46	24.21	160	0.717	1				0	0	0	0	0		0		1	160	86.4	33.75
2018016665	1	current smoker	0	1	0	47	19.01	164	0.711	1				0	0	0	0	0		0		1	163.5	71.5	26.75
2018022316	1	non-smoker	0	1	1	64	18.06	157	0.71	1	0	1	1	0	0	0	0	0		0		1	157	62.7	25.44
2018037945	1	current smoker	1	1	1	48	22.03	165	0.71	1	0	1	1	0	0	0	0	0		0		1	164.5	84	31.04
2018006573	1	current smoker	0	1	0	60	17.65	160	0.704	1	0	1	1	1	1	0	0	0	fundic gland	0	fundus	1	160	64.2	25.08
2018019391	1	non-smoker	0	1	0	61	18.28	157	0.701	1	0	0	0	0	0	0	0	0		0		1	156.5	63.9	26.09
2018010903	1	non-smoker	0	1	0	53	17.98	159	0.699	1	0	1	1	1	0	1	0	1	inflammatory	0	multiple sites	1	158.5	64.6	25.71
2018014796	1	non-smoker	0	1	1	60	18.34	160	0.681	1	0	1	1	1	0	1	1	0	hyperplastic	0	body	1	160	68.9	26.91
2018015276	1	current smoker	0	1	0	42	24.18	165	0.677	1	0	0	0	0	0	0	0	0		0		1	165	97.3	35.74
2018006057	1	current smoker	0	1	1	56	18.73	162	0.643	1	0	1	1	0	0	0	0	0		0		1	162	76.5	29.15
2018031634	1	non-smoker	1	1	1	49	18.07	164	0.627	1	0	0	0	0	0	0	0	0		0		1	164	77.5	28.81
2018041424	1	current smoker	1	0	0	68	27.82	176	1.14	0				0	0	0	0	0		2		0	176	75.6	24.41
2018040356	1	current smoker	1	0	0	40	21.5	174	0.988	0				0	0	0	0	0		2		0	174	65.9	21.77
2018037196	1	non-smoker	0	0	0	45	21.05	169	0.921	0				0	0	0	0	0		2		0	169	65.3	22.86
2018041153	1	non-smoker	0	0	0	54	20.84	162	0.889	0				0	0	0	0	0		2		0	162	61.5	23.43
2018026467	1	non-smoker	1	1	0	49	21.2	166	0.871	0				0	0	0	0	0		2		0	165.5	66.7	24.35
2018014687	1	non-smoker	0	0	0	23	23.12	179	1.283	0	0	0	0	0	0	0	0	0		1		0	178.5	57.4	18.02
2018041937	1	non-smoker	0	0	0	35	21.94	176	1.265	0	0	1	1	0	0	0	0	0		1		0	175.5	53.4	17.34
2018037974	1	non-smoker	0	0	0	45	23.26	173	1.252	0	0	1	1	0	0	0	0	0		1		0	173	55.6	18.58
2018010598	1	non-smoker	0	0	0	29	26.24	185	1.227	0	0	0	0	0	0	0	0	0		1		0	185	73.2	21.39
2018033557	1	non-smoker	0	0	0	32	27.15	183	1.22	0	0	0	0	0	0	0	0	0		1		0	183	74.5	22.25
2018037550	1	non-smoker	0	0	0	61	27.26	180	1.212	0	0	1	1	0	0	0	0	0		1		0	180	72.9	22.5
2018030211	1	current smoker	1	0	0	47	22.38	177	1.194	0	0	1	1	0	0	0	0	0		1		0	177	58.7	18.74
2018037277	1	non-smoker	0	1	0	54	20.61	175	1.184	0				0	0	0	0	0		1		0	175	53.3	17.4
2018008211	1	current smoker	0	1	0	28	22.78	175	1.18	0	0	1	1	0	0	0	0	0		1		0	174.5	58.8	19.31
2018023924	1	current smoker	1	0	0	39	29.25	182	1.176	0				0	0	0	0	0		1		0	182	82.4	24.88
2018011549	1	non-smoker	0	0	0	33	29.07	180	1.169	0	0	0	0	0	0	0	0	0		1		0	179.5	80.1	24.86
2018009788	1	non-smoker	0	1	1	43	25.66	180	1.168	0	0	0	0	0	0	0	0	0		1		0	180	71.2	21.98
2018011388	1	current smoker	0	0	0	45	24.32	179	1.16	0	0	1	1	0	0	0	0	0		1		0	179	67.2	20.97
2018027047	1	current smoker	0	0	0	50	25.19	175	1.148	0	0	1	1	0	0	0	0	0		1		0	175	67.2	21.94
2018000540	1	current smoker	0	0	0	39	24.79	179	1.148	0	0	0	0	0	0	0	0	0		1		0	179	69.2	21.6
2018030218	1	current smoker	0	0	0	34	22.18	175	1.147	0	0	0	0	0	0	0	0	0		1		0	175	59.2	19.33
2018012308	1	non-smoker	0	0	0	44	22.45	178	1.13	0	0	1	1	0	0	0	0	0		1		0	177.5	62.6	19.87
2018043983	1	non-smoker	0	0	0	50	19.81	168	1.123	0	0	1	1	0	0	0	0	0		1		0	168	49.8	17.64
2018020381	1	non-smoker	0	1	0	53	21.79	172	1.11	0	0	1	1	0	0	0	0	0		1		0	172	58.1	19.64
2018000220	1	current smoker	1	0	0	39	24.65	178	1.106	0	0	0	0	0	0	0	0	0		1		0	178	70.6	22.28
2018006306	1	non-smoker	1	1	0	42	27.99	180	1.106	0	0	0	0	0	0	0	0	0		1		0	180	82	25.31
2018033273	1	current smoker	0	0	0	39	21.04	171	1.103	0	0	0	0	0	0	0	0	0		1		0	171	55.8	19.08
2018019385	1	current smoker	1	0	0	32	22.87	177	1.102	0	0	1	1	0	0	0	0	0		1		0	177	65	20.75
2018009807	1	non-smoker	0	0	0	36	21.26	171	1.1	0				0	0	0	0	0		1		0	171	56.5	19.32
2018029804	1	current smoker	0	0	0	38	22.13	175	1.093	0	0	0	0	0	0	0	0	0		1		0	175	62	20.24
2018032447	1	non-smoker	0	0	0	49	27.21	176	1.092	0	0	0	0	0	0	0	0	0		1		0	176	77.2	24.92
2018030346	1	non-smoker	0	0	0	41	22.3	176	1.091	0	0	1	1	0	0	0	0	0		1		0	176	63.3	20.44
2018010351	1	current smoker	0	0	0	36	21.42	170	1.09	0	0	0	0	0	0	0	0	0		1		0	170	56.8	19.65
2018043289	1	non-smoker	0	0	0	64	20.19	167	1.089	0	0	0	0	0	0	0	0	0		1		0	167	51.7	18.54
2018026828	1	non-smoker	0	0	0	43	24.71	177	1.089	0	0	0	0	0	0	0	0	0		1		0	177	71.1	22.69
2018041848	1	non-smoker	0	0	0	37	25.69	176	1.087	0	0	1	0	0	0	0	0	0		1		0	176	73.2	23.63
2018041020	1	non-smoker	0	0	0	53	22.15	170	1.085	0	0	0	0	0	0	0	0	0		1		0	170	59	20.42
2018007160	1	current smoker	0	0	0	35	19.31	172	1.084	0	0	0	0	0	0	0	0	0		1		0	172	52.7	17.81
2018040192	1	non-smoker	0	1	0	35	19.88	168	1.079	0	0	0	0	0	0	0	0	0		1		0	168	52	18.42
2018011287	1	current smoker	0	0	0	34	25.83	181	1.078	0	0	1	1	0	0	0	0	0		1		0	180.5	78.1	23.97
2018031754	1	current smoker	0	0	0	41	30.26	181	1.073	0	0	0	0	0	0	0	0	0		1		0	180.5	91.9	28.21
2018034977	1	current smoker	0	0	0	32	17.46	177	1.071	0				0	0	0	0	0		1		0	176.5	50.8	16.31
2018022558	1	non-smoker	0	0	0	46	25.26	178	1.066	0	0	0	0	0	0	0	0	0		1		0	178	75.1	23.7
2018030442	1	current smoker	1	0	0	40	20.65	175	1.065	0	0	0	0	0	0	0	0	0		1		0	175	59.4	19.4
2018026711	1	non-smoker	1	0	0	47	25.22	174	1.062	0				0	0	0	0	0		1		0	174	71.9	23.75
2018013560	1	non-smoker	0	1	0	68	20.17	168	1.06	0	0	0	0	0	0	0	0	0		1		0	168	53.7	19.03
2018020456	1	non-smoker	0	1	0	31	21.42	174	1.06	0	0	0	0	0	0	0	0	0		1		0	174	61.2	20.21
2018015291	1	current smoker	0	0	1	55	22.46	173	1.054	0	0	0	0	0	0	0	0	0		1		0	172.5	63.4	21.31
2018037726	1	non-smoker	0	0	0	36	19.51	168	1.053	0	0	1	1	0	0	0	0	0		1		0	168	52.3	18.53
2018029714	1	non-smoker	0	0	0	39	24.32	171	1.049	0				0	0	0	0	0		1		0	171	67.8	23.19
2018033172	1	current smoker	1	0	0	43	20.74	171	1.047	0	0	0	0	0	0	0	0	0		1		0	171	57.9	19.8
2018016018	1	non-smoker	0	0	0	62	20.14	170	1.047	0	0	0	0	0	0	0	0	0		1		0	170	55.6	19.24
2018006681	1	current smoker	0	0	0	44	22.81	173	1.044	0	0	0	0	1	1	0	0	0	fundic gland	1	fundus	0	173	65.4	21.85
2018027898	1	current smoker	0	0	0	51	22.88	176	1.042	0	0	0	0	0	0	0	0	0		1		0	176	68	21.95
2018042644	1	current smoker	1	1	0	43	22.07	175	1.039	0	0	1	1	0	0	0	0	0		1		0	174.5	64.7	21.25
2018014538	1	non-smoker	0	0	0	41	22.73	168	1.038	0	0	1	1	0	0	0	0	0		1		0	168	61.8	21.9
2018022739	1	non-smoker	0	0	0	42	22.01	171	1.028	0				0	0	0	0	0		1		0	171	62.6	21.41
2018021676	1	current smoker	0	0	0	42	20.91	169	1.024	0	0	0	0	0	0	0	0	0		1		0	169	58.3	20.41
2018007056	1	non-smoker	0	0	0	44	26.37	177	1.021	0	0	0	0	0	0	0	0	0		1		0	177	80.9	25.82
2018042060	1	non-smoker	0	0	0	39	23.25	172	1.021	0	0	1	0	0	0	0	0	0		1		0	172	67.4	22.78
2018009630	1	current smoker	0	1	1	51	20.54	172	1.017	0	0	1	1	0	0	0	0	0		1		0	171.5	59.4	20.2
2018041622	1	current smoker	1	0	0	38	21.77	168	1.011	0	0	1	1	0	0	0	0	0		1		0	168	60.8	21.54
2018010743	1	non-smoker	1	0	0	49	25.94	174	1.008	0	0	0	0	0	0	0	0	0		1		0	174	77.9	25.73
2018043111	1	non-smoker	0	0	0	44	24.88	172	1.007	0	0	0	0	0	0	0	0	0		1		0	172	73.1	24.71
2018008557	1	non-smoker	0	0	0	18	24.01	176	1.002	0	0	0	0	0	0	0	0	0		1		0	176	74.2	23.95
2018009658	1	non-smoker	0	0	0	39	27.65	174	1.001	0	0	0	0	0	0	0	0	0		1		0	174	83.6	27.61
2018042511	1	non-smoker	0	0	0	57	22.24	170	1.001	0	0	0	0	0	0	0	0	0		1		0	170	64.2	22.21
2018009579	1	non-smoker	0	0	0	49	20.09	168	0.998	0	0	0	0	0	0	0	0	0		1		0	168	56.8	20.12
2018016404	1	non-smoker	1	0	0	46	20.75	168	0.997	0	0	1	1	0	0	0	0	0		1		0	167.5	58.4	20.82
2018007361	1	non-smoker	1	0	0	35	22.8	176	0.995	0	0	1	1	0	0	0	0	0		1		0	176	71	22.92
2018042438	1	non-smoker	0	0	0	38	28.25	180	0.994	0	0	0	0	1	0	1	1	0	hyperplastic	1	antrum	0	180	92.1	28.43
2018013033	1	non-smoker	0	1	0	44	25.97	176	0.994	0				0	0	0	0	0		1		0	176	80.9	26.12
2018009731	1	non-smoker	0	0	0	46	20.47	168	0.994	0	0	0	0	0	0	0	0	0		1		0	167.5	57.8	20.6
2018039690	1	current smoker	1	1	0	42	24.4	171	0.988	0	0	1	1	1	1	0	0	0	fundic gland	1	body	0	171	72.2	24.69
2018037319	1	non-smoker	0	0	0	55	21.53	170	0.988	0	0	0	0	0	0	0	0	0		1		0	170	63	21.8
2018037314	1	non-smoker	0	0	0	67	18.69	165	0.986	0	0	0	0	1	0	1	1	0	hyperplastic	1	cardia	0	165	51.6	18.95
2018008200	1	non-smoker	0	1	0	53	23.79	172	0.986	0	0	0	0	0	0	0	0	0		1		0	172	71.4	24.13
2018018630	1	non-smoker	0	0	0	29	26.41	178	0.986	0	0	1	1	0	0	0	0	0		1		0	178	84.9	26.8
2018028396	1	non-smoker	0	1	0	39	23.83	176	0.985	0	0	1	1	0	0	0	0	0		1		0	175.5	74.5	24.19
2018026102	1	non-smoker	0	0	0	44	30.3	174	0.984	0	0	0	0	0	0	0	0	0		1		0	174	93.2	30.78
2018028497	1	non-smoker	0	0	0	45	27.25	173	0.984	0	0	0	0	0	0	0	0	0		1		0	173	82.9	27.7
2018012681	1	current smoker	1	0	0	50	20.88	163	0.982	0				0	0	0	0	0		1		0	163	56.5	21.27
2018042115	1	non-smoker	0	0	0	34	25.99	174	0.979	0				0	0	0	0	0		1		0	174	80.4	26.56
2018028392	1	non-smoker	0	1	0	44	23.07	172	0.969	0	0	0	0	0	0	0	0	0		1		0	172	70.4	23.8
2018028165	1	non-smoker	0	0	0	36	22.87	170	0.969	0	0	0	0	0	0	0	0	0		1		0	170	68.2	23.6
2018006305	1	non-smoker	0	0	0	51	23.87	175	0.968	0	0	1	1	0	0	0	0	0		1		0	174.5	75.1	24.66
2018020606	1	non-smoker	0	0	0	54	21.87	171	0.967	0	0	1	1	0	0	0	0	0		1		0	171	66.1	22.61
2018012804	1	non-smoker	0	0	0	60	19.14	165	0.963	0	0	0	0	0	0	0	0	0		1		0	165	54.1	19.87
2018016387	1	past smoker	1	1	0	54	17.92	167	0.963	0	0	0	0	0	0	0	0	0		1		0	166.5	51.6	18.61
2018041544	1	non-smoker	0	0	0	52	24.84	175	0.962	0	0	0	0	0	0	0	0	0		1		0	175	79.1	25.83
2018014764	1	non-smoker	0	0	0	49	24.99	175	0.96	0	0	0	0	0	0	0	0	0		1		0	175	79.7	26.02
2018007934	1	non-smoker	0	1	0	44	24.8	173	0.957	0	0	1	1	1	0	1	1	0	hyperplastic	1	antrum	0	172.5	77.1	25.91
2018000237	1	non-smoker	0	0	0	42	20.31	168	0.957	0	0	1	1	0	0	0	0	0		1		0	168	59.9	21.22
2018008285	1	non-smoker	0	0	0	29	23.37	173	0.957	0	0	0	0	0	0	0	0	0		1		0	173	73.1	24.42
2018022376	1	non-smoker	0	1	0	54	22.16	173	0.956	0	0	0	0	0	0	0	0	0		1		0	173	69.4	23.19
2018038220	1	non-smoker	1	1	0	46	22.3	170	0.955	0	0	0	0	1	0	1	0	1	inflammatory	1	body	0	170	67.5	23.36
2018014542	1	current smoker	0	0	0	40	21.12	168	0.955	0	0	0	0	0	0	0	0	0		1		0	168	62.4	22.11
2018030051	1	non-smoker	0	0	0	43	23.57	169	0.954	0	0	0	0	0	0	0	0	0		1		0	169	70.6	24.72
2018034177	1	non-smoker	0	0	0	32	25.12	175	0.953	0	0	0	0	0	0	0	0	0		1		0	175	80.7	26.35
2018007397	1	non-smoker	1	1	0	49	27.76	173	0.953	0	0	0	0	0	0	0	0	0		1		0	173	87.2	29.14
2018019091	1	current smoker	1	0	0	54	22.55	170	0.953	0	0	1	1	0	0	0	0	0		1		0	170	68.4	23.67
2018000677	1	non-smoker	0	0	0	29	17.99	171	0.953	0				0	0	0	0	0		1		0	171	55.2	18.88
2018020388	1	non-smoker	0	0	0	38	29.43	182	0.951	0	0	0	0	0	0	0	0	0		1		0	181.5	101.9	30.93
2018026677	1	current smoker	1	1	0	40	21.79	171	0.95	0	0	0	0	0	0	0	0	0		1		0	171	67.1	22.95
2018033242	1	non-smoker	0	0	0	48	22.33	171	0.949	0	0	1	1	0	0	0	0	0		1		0	170.5	68.4	23.53
2018016043	1	non-smoker	0	1	0	58	25.03	172	0.947	0	0	1	1	0	0	0	0	0		1		0	171.5	77.7	26.42
2018000142	1	current smoker	0	0	0	41	18.53	163	0.947	0	0	0	0	0	0	0	0	0		1		0	163	52	19.57
2018007467	1	non-smoker	0	0	0	41	20.54	165	0.945	0				0	0	0	0	0		1		0	164.5	58.8	21.73
2018016390	1	current smoker	0	1	0	37	22.28	169	0.944	0	0	1	0	0	0	0	0	0		1		0	168.5	67	23.6
2018007657	1	non-smoker	0	0	1	56	23.03	172	0.942	0	0	0	0	0	0	0	0	0		1		0	172	72.3	24.44
2018017952	1	non-smoker	0	0	0	62	18.87	162	0.941	0	0	0	0	0	0	0	0	0		1		0	162	52.6	20.04
2018036370	1	non-smoker	0	0	0	44	22.78	171	0.941	0	0	1	1	0	0	0	0	0		1		0	170.5	70.4	24.22
2018026569	1	non-smoker	0	0	0	36	22.56	170	0.938	0	0	1	0	0	0	0	0	0		1		0	170	69.5	24.05
2018005215	1	non-smoker	0	0	0	39	22.12	166	0.938	0	0	0	0	0	0	0	0	0		1		0	166	65	23.59
2018012564	1	current smoker	0	0	1	60	24.49	177	0.936	0	1	1	1	0	0	0	0	0		1		0	177	82	26.17
2018031845	1	non-smoker	0	0	0	29	25.01	169	0.936	0	0	0	0	0	0	0	0	0		1		0	168.5	75.9	26.73
2018009694	1	non-smoker	0	0	0	27	21.76	170	0.934	0	0	0	0	0	0	0	0	0		1		0	170	67.3	23.29
2018026377	1	current smoker	0	1	0	39	21.74	167	0.934	0				0	0	0	0	0		1		0	167	64.9	23.27
2018012740	1	non-smoker	0	1	0	38	23.32	172	0.934	0	0	1	0	0	0	0	0	0		1		0	172	73.9	24.98
2018041469	1	non-smoker	0	0	0	51	16.08	168	0.934	0	0	1	1	0	0	0	0	0		1		0	168	48.6	17.22
2018011588	1	non-smoker	0	0	0	66	19.68	160	0.931	0	0	1	1	0	0	0	0	0		1		0	160	54.1	21.13
2018017480	1	non-smoker	0	0	0	60	21.06	165	0.931	0	0	1	0	0	0	0	0	0		1		0	165	61.6	22.63
2018034066	1	current smoker	0	1	0	65	20.63	161	0.93	0	0	0	0	0	0	0	0	0		1		0	161	57.5	22.18
2018011711	1	current smoker	0	0	0	52	19.18	167	0.925	0				0	0	0	0	0		1		0	166.5	57.5	20.74
2018041422	1	current smoker	0	0	0	54	20.14	171	0.925	0	0	0	0	0	0	0	0	0		1		0	171	63.7	21.78
2018037866	1	non-smoker	0	0	0	45	23.58	172	0.924	0	0	0	0	0	0	0	0	0		1		0	172	75.5	25.52
2018017037	1	non-smoker	0	0	0	37	21.56	167	0.924	0	0	0	0	0	0	0	0	0		1		0	167	65.1	23.34
2018008323	1	non-smoker	0	0	0	39	19.22	166	0.924	0				0	0	0	0	0		1		0	166	57.3	20.79
2018006988	1	non-smoker	0	0	0	54	22.87	168	0.919	0	0	0	0	1	1	0	0	0	fundic gland	1	body	0	168	70.2	24.87
2018038650	1	non-smoker	0	0	0	51	20.96	166	0.919	0	0	1	1	0	0	0	0	0		1		0	165.5	62.5	22.82
2018007875	1	current smoker	0	0	0	52	17.83	165	0.919	0	0	1	1	0	0	0	0	0		1		0	165	52.8	19.39
2018010888	1	non-smoker	0	1	0	49	20.95	166	0.918	0	0	0	0	0	0	0	0	0		1		0	166	62.9	22.83
2018041275	1	non-smoker	0	0	0	44	23.64	170	0.916	0				0	0	0	0	0		1		0	170	74.6	25.81
2018013219	1	non-smoker	0	0	0	54	23.31	172	0.915	0	0	1	1	0	0	0	0	0		1		0	172	75.4	25.49
2018030212	1	current smoker	0	0	0	29	20.83	169	0.914	0	0	0	0	0	0	0	0	0		1		0	169	65.1	22.79
2018013334	1	non-smoker	0	0	0	48	22.33	173	0.904	0	0	0	0	0	0	0	0	0		1		0	172.5	73.5	24.7
2018009813	1	current smoker	1	0	0	45	19.15	168	0.9	0	0	1	1	0	0	0	0	0		1		0	167.5	59.7	21.28
2017065280	1	non-smoker	0	1	0	65	19.43	170	0.9	0	0	1	1	0	0	0	0	0		1		0	170	62.4	21.59
2018011471	1	non-smoker	0	0	0	40	22.07	163	0.899	0	0	0	0	0	0	0	0	0		1		0	163	65.2	24.54
2018007050	1	non-smoker	0	0	1	54	26.45	169	0.899	0	0	0	0	0	0	0	0	0		1		0	169	84	29.41
2018005310	1	non-smoker	0	0	1	47	22.7	165	0.898	0	0	1	1	0	0	0	0	0		1		0	165	68.8	25.27
2018008023	1	non-smoker	0	1	0	52	22.27	167	0.898	0	0	0	0	0	0	0	0	0		1		0	167	69.2	24.81
2018005127	1	non-smoker	0	1	0	51	23.85	170	0.897	0	0	0	0	0	0	0	0	0		1		0	170	76.8	26.57
2018000030	1	non-smoker	0	0	0	28	27.81	176	0.897	0	0	0	0	0	0	0	0	0		1		0	176	96	30.99
2018013043	1	non-smoker	0	1	0	70	20.88	168	0.896	0	0	1	1	0	0	0	0	0		1		0	168	65.8	23.31
2018010075	1	current smoker	1	1	0	71	18.68	167	0.896	0	0	1	0	0	0	0	0	0		1		0	166.5	57.8	20.85
2018043855	1	non-smoker	0	1	0	47	18.42	162	0.894	0	0	0	0	0	0	0	0	0		1		0	162	54.1	20.61
2018020703	1	non-smoker	1	1	0	59	24.6	171	0.891	0	0	1	1	0	0	0	0	0		1		0	170.5	80.3	27.62
2018011942	1	non-smoker	0	0	0	48	22.04	169	0.888	0	0	1	1	0	0	0	0	0		1		0	169	70.9	24.82
2018016470	1	non-smoker	0	0	0	56	25.8	170	0.887	0	0	0	0	0	0	0	0	0		1		0	170	84.1	29.1
2018007074	1	current smoker	1	1	0	42	22.13	171	0.886	0	0	0	0	0	0	0	0	0		1		0	171	73	24.96
2018028743	1	non-smoker	0	1	0	62	23.55	168	0.886	0	0	0	0	0	0	0	0	0		1		0	168	75	26.57
2018008180	1	non-smoker	1	0	0	57	23.12	170	0.885	0	0	1	1	0	0	0	0	0		1		0	170	75.5	26.12
2018005794	1	non-smoker	0	0	0	41	19.9	168	0.885	0	0	0	0	0	0	0	0	0		1		0	168	63.5	22.5
2018027066	1	non-smoker	0	0	0	39	19.42	163	0.884	0	0	0	0	0	0	0	0	0		1		0	162.5	58	21.96
2018011743	1	current smoker	1	0	0	54	24.36	171	0.883	0	0	0	0	0	0	0	0	0		1		0	171	80.7	27.6
2018018300	1	non-smoker	0	0	0	44	24.73	170	0.882	0	0	0	0	0	0	0	0	0		1		0	170	81	28.03
2018012859	1	current smoker	0	1	0	47	20.63	168	0.882	0				0	0	0	0	0		1		0	167.5	65.6	23.38
2018036294	1	non-smoker	0	0	0	38	20.56	162	0.882	0	0	0	0	0	0	0	0	0		1		0	162	61.2	23.32
2018008212	1	non-smoker	0	0	0	22	28.38	175	0.88	0				0	0	0	0	0		1		0	175	98.8	32.26
2018022795	1	non-smoker	0	1	0	49	24.17	170	0.879	0	0	1	1	0	0	0	0	0		1		0	169.5	79	27.5
2018041513	1	non-smoker	0	0	0	64	24.66	170	0.877	0	0	0	0	1	1	0	0	0	fundic gland	1	body	0	170	81.3	28.13
2018007487	1	non-smoker	0	1	0	69	20.46	168	0.876	0	0	1	1	0	0	0	0	0		1		0	168	65.9	23.35
2018031921	1	non-smoker	0	1	1	51	21.76	168	0.875	0	0	0	0	0	0	0	0	0		1		0	167.5	69.8	24.88
2018027352	1	non-smoker	0	0	0	38	24.12	171	0.873	0				0	0	0	0	0		1		0	171	80.8	27.63
2018021576	1	current smoker	0	0	0	42	20.51	164	0.873	0	0	0	0	0	0	0	0	0		1		0	164	63.2	23.5
2018005325	1	non-smoker	0	0	0	44	20.01	164	0.871	0	0	1	1	0	0	0	0	0		1		0	164	61.8	22.98
2018015985	1	non-smoker	0	1	0	55	18.69	165	0.87	0	0	1	1	0	0	0	0	0		1		0	165	58.5	21.49
2018014525	1	non-smoker	0	0	0	28	22.93	170	0.869	0				0	0	0	0	0		1		0	170	76.3	26.4
2018031023	1	non-smoker	0	0	0	35	23.37	168	0.868	0	0	0	0	0	0	0	0	0		1		0	168	76	26.93
2018006849	1	current smoker	0	0	0	49	22.14	171	0.867	0	0	0	0	1	0	1	0	1	inflammatory	1	body	0	170.5	74.2	25.52
2018041169	1	current smoker	0	1	0	54	25.18	164	0.867	0	0	1	1	0	0	0	0	0		1		0	164	78.1	29.04
2018026416	1	non-smoker	0	0	0	61	22.07	165	0.867	0	0	0	0	0	0	0	0	0		1		0	165	69.3	25.45
2018006033	1	non-smoker	0	0	0	51	20.75	168	0.866	0	0	0	0	0	0	0	0	0		1		0	168	67.6	23.95
2018026861	1	current smoker	1	1	0	41	25.98	171	0.864	0	0	1	0	0	0	0	0	0		1		0	171	87.9	30.06
2018031321	1	non-smoker	0	1	0	43	19.72	165	0.863	0	0	0	0	0	0	0	0	0		1		0	165	62.2	22.85
2018014786	1	current smoker	0	1	0	30	17.01	160	0.861	0	0	0	0	0	0	0	0	0		1		0	160	50.6	19.77
2018042738	1	non-smoker	0	1	0	53	22.67	168	0.855	0	0	1	1	0	0	0	0	0		1		0	168	74.8	26.5
2018039688	1	non-smoker	1	0	0	37	21.4	162	0.855	0				0	0	0	0	0		1		0	162	65.7	25.03
2018034176	1	non-smoker	0	0	1	62	19.71	166	0.85	0	0	1	1	0	0	0	0	0		1		0	165.5	63.5	23.18
2018029855	1	non-smoker	0	0	1	57	20.63	166	0.842	0	0	1	1	0	0	0	0	0		1		0	166	67.5	24.5
2018041151	1	current smoker	1	0	0	43	22.93	161	0.838	0	0	1	1	0	0	0	0	0		1		0	161	70.9	27.35
2018022953	1	non-smoker	1	1	1	59	19.85	164	0.836	0	0	0	0	0	0	0	0	0		1		0	164	63.9	23.76
2018026579	1	current smoker	0	1	0	64	17.06	162	0.835	0	0	1	1	0	0	0	0	0		1		0	162	53.6	20.42
2018015846	1	current smoker	0	1	0	47	22.5	167	0.832	0	0	1	1	0	0	0	0	0		1		0	167	75.4	27.04
2018032638	1	non-smoker	0	1	0	38	25.41	170	0.832	0	0	1	1	0	0	0	0	0		1		0	170	88.3	30.55
2018017885	1	current smoker	1	0	0	46	21.53	167	0.831	0	0	1	1	0	0	0	0	0		1		0	166.5	71.8	25.9
2018011597	1	non-smoker	0	0	0	37	21.43	162	0.831	0	0	1	1	0	0	0	0	0		1		0	162	67.7	25.8
2017062670	1	current smoker	0	0	0	54	19.4	162	0.829	0	0	0	0	0	0	0	0	0		1		0	162	61.4	23.4
2018022265	1	current smoker	1	1	0	70	15.65	154	0.828	0	0	1	1	0	0	0	0	0		1		0	154	44.8	18.89
2018022747	1	current smoker	0	0	0	42	23.63	167	0.827	0	0	0	0	0	0	0	0	0		1		0	167	79.7	28.58
2018037083	1	non-smoker	0	0	0	55	16.52	156	0.827	0	0	1	1	0	0	0	0	0		1		0	156	48.6	19.97
2018029753	1	current smoker	0	0	0	44	23.06	167	0.82	0	0	0	0	0	0	0	0	0		1		0	167	78.4	28.11
2018018872	1	non-smoker	0	1	0	56	20.55	168	0.818	0	0	1	1	0	0	0	0	0		1		0	168	70.9	25.12
2018010084	1	current smoker	0	0	0	40	19.8	164	0.813	0				0	0	0	0	0		1		0	163.5	65.1	24.35
2018007389	1	current smoker	0	0	1	47	21.04	167	0.809	0				0	0	0	0	0		1		0	166.5	72.1	26.01
2018006885	1	current smoker	1	0	0	41	21.54	164	0.808	0	0	0	0	0	0	0	0	0		1		0	164	71.7	26.66
2018009501	1	non-smoker	1	1	0	42	19.12	163	0.808	0	0	1	0	0	0	0	0	0		1		0	162.5	62.5	23.67
2018027905	1	current smoker	1	0	0	38	21.05	166	0.804	0	0	0	0	0	0	0	0	0		1		0	165.5	71.7	26.18
2018017507	1	non-smoker	0	1	0	55	19	157	0.799	0	0	1	1	1	0	1	0	1	inflammatory	1	body	0	157	58.6	23.77
2018003517	1	non-smoker	0	0	0	31	22.14	169	0.799	0	0	0	0	0	0	0	0	0		1		0	168.5	78.7	27.72
2018009800	1	current smoker	0	1	0	65	20.67	163	0.798	0	0	0	0	0	0	0	0	0		1		0	162.5	68.4	25.9
2018037166	1	non-smoker	0	1	0	67	17.98	156	0.797	0	0	1	1	0	0	0	0	0		1		0	156	54.9	22.56
2018011762	1	non-smoker	0	1	0	62	21.63	168	0.797	0	0	1	1	0	0	0	0	0		1		0	168	76.6	27.14
2018018906	1	non-smoker	0	0	0	43	19.45	164	0.795	0	0	0	0	0	0	0	0	0		1		0	164	65.8	24.46
2018005779	1	non-smoker	0	0	1	49	19.32	161	0.795	0	0	0	0	0	0	0	0	0		1		0	161	63	24.3
2018008305	1	non-smoker	0	0	0	53	20.04	162	0.793	0	0	1	1	0	0	0	0	0		1		0	161.5	65.9	25.27
2018001019	1	non-smoker	0	0	0	51	18.69	165	0.79	0	0	0	0	0	0	0	0	0		1		0	165	64.4	23.65
2018027969	1	current smoker	0	0	0	49	18.44	164	0.789	1	0	0	0	0	0	0	0	0		1		0	163.5	62.5	23.38
2018033170	1	non-smoker	1	0	0	38	18.79	164	0.786	1				0	0	0	0	0		1		0	164	64.3	23.91
2018028443	1	non-smoker	0	1	0	57	19.64	158	0.784	1	0	0	0	0	0	0	0	0		1		0	158	62.5	25.04
2018040391	1	non-smoker	0	0	0	46	20.49	162	0.784	1	0	1	1	0	0	0	0	0		1		0	162	68.6	26.14
2018042020	1	current smoker	1	0	0	39	22.98	165	0.778	1	0	0	0	0	0	0	0	0		1		0	164.5	79.9	29.53
2018013666	1	current smoker	0	0	0	53	23.14	162	0.776	1	0	1	1	0	0	0	0	0		1		0	161.5	77.8	29.83
2018036283	1	current smoker	1	0	0	59	21.74	163	0.767	1	0	0	0	0	0	0	0	0		1		0	163	75.3	28.34
2018006299	1	current smoker	0	1	0	61	22.57	166	0.762	1	0	0	0	0	0	0	0	0		1		0	166	81.6	29.61
2018013182	1	non-smoker	0	1	0	52	20.65	159	0.76	1	0	0	0	0	0	0	0	0		1		0	158.5	68.3	27.19
2018007685	1	non-smoker	0	0	0	48	17.63	160	0.742	1	0	1	1	0	0	0	0	0		1		0	160	60.8	23.75
2018014620	1	non-smoker	0	0	1	54	17.25	160	0.74	1				0	0	0	0	0		1		0	160	59.7	23.32
2018007832	1	non-smoker	0	1	0	34	21.32	158	0.739	1	0	0	0	0	0	0	0	0		1		0	158	72	28.84
2018032442	1	non-smoker	0	0	0	67	21.31	160	0.735	1	0	0	0	0	0	0	0	0		1		0	160	74.2	28.98
2018026482	1	current smoker	0	0	0	56	18.45	168	0.735	1	1	1	1	0	0	0	0	0		1		0	168	70.8	25.09
2018011736	1	non-smoker	0	1	0	55	18.99	162	0.734	1	0	0	0	0	0	0	0	0		1		0	162	67.9	25.87
2018023718	1	non-smoker	1	0	0	47	20.84	164	0.732	1	0	1	1	0	0	0	0	0		1		0	164	76.6	28.48
2018012815	1	non-smoker	0	0	0	60	21.82	165	0.732	1	0	0	0	0	0	0	0	0		1		0	164.5	80.7	29.82
2018010964	1	non-smoker	0	0	1	62	18.1	158	0.722	1	0	0	0	0	0	0	0	0		1		0	157.5	62.2	25.07
2018015885	1	current smoker	0	1	0	59	16.44	169	0.721	1	1	1	1	0	0	0	0	0		1		0	169	65.1	22.79
2018022305	1	non-smoker	0	1	0	63	20.9	164	0.715	1	0	1	1	0	0	0	0	0		1		0	164	78.6	29.22
2018028067	1	non-smoker	0	0	0	66	16.84	155	0.71	1	0	1	1	0	0	0	0	0		1		0	155	57	23.73
2018006451	1	non-smoker	0	0	1	49	18.79	161	0.678	1	0	1	1	0	0	0	0	0		1		0	161	71.8	27.7
2018002176	1	current smoker	1	0	0	32	15.48	165	0.661	1	0	0	0	0	0	0	0	0		1		0	165	63.8	23.43
2018010230	1	current smoker	0	0	0	54	15.69	152	0.645	1	0	1	1	0	0	0	0	0		1		0	152	56.2	24.32
2018007771	1	past smoker	0	1	0	73	15.61	158	0.601	1	0	0	0	1	0	1	0	1	inflammatory	1	antrum	0	157.5	64.4	25.96
2018028085	1	current smoker	1	1	0	53	53.86	168	1.934	0	0	0	0	0	0	0	0	0		0		0	168	78.6	27.85
2018041272	1	current smoker	1	0	0	36	25.39	181	1.258	0	0	0	0	0	0	0	0	0		0		0	181	66.1	20.18
2018028232	1	non-smoker	0	0	0	33	25.05	179	1.214	0	0	0	0	0	0	0	0	0		0		0	179	66.1	20.63
2018042783	1	non-smoker	0	0	0	49	21.81	176	1.206	0	0	1	1	0	0	0	0	0		0		0	176	56	18.08
2018037469	1	non-smoker	0	1	0	69	32.21	185	1.206	0	0	0	0	0	0	0	0	0		0		0	185	91.4	26.71
2018037476	1	non-smoker	0	0	0	48	27.79	183	1.196	0	0	0	0	0	0	0	0	0		0		0	183	77.8	23.23
2018017903	1	current smoker	0	0	0	30	26.66	183	1.168	0	0	0	0	0	0	0	0	0		0		0	182.5	76	22.82
2018031720	1	non-smoker	1	0	0	51	24.54	181	1.15	0	0	1	1	0	0	0	0	0		0		0	180.5	69.5	21.33
2018007031	1	non-smoker	0	1	0	39	29.63	181	1.149	0	0	0	0	1	0	1	1	0	hyperplastic	0	body	0	181	84.5	25.79
2018031354	1	current smoker	0	0	0	52	23.35	174	1.147	0	0	0	0	0	0	0	0	0		0		0	173.5	61.3	20.36
2018011521	1	non-smoker	0	0	0	37	24.15	180	1.142	0	0	0	0	0	0	0	0	0		0		0	180	68.5	21.14
2018009854	1	current smoker	0	0	0	43	22.78	178	1.141	0				0	0	0	0	0		0		0	177.5	62.9	19.96
2018040971	1	non-smoker	0	0	0	42	25.3	178	1.139	0	0	1	1	0	0	0	0	0		0		0	178	70.4	22.22
2018030469	1	non-smoker	1	0	0	56	21.21	173	1.134	0				0	0	0	0	0		0		0	173	56	18.71
2018032888	1	non-smoker	0	0	0	45	27.76	180	1.131	0	0	0	0	0	0	0	0	0		0		0	180	79.5	24.54
2018040279	1	non-smoker	0	1	0	44	29.25	178	1.131	0				0	0	0	0	0		0		0	177.5	81.5	25.87
2018034660	1	non-smoker	0	0	0	39	23.03	174	1.128	0				0	0	0	0	0		0		0	174	61.8	20.41
2018030269	1	current smoker	0	0	1	55	25.53	176	1.128	0	0	1	1	0	0	0	0	0		0		0	176	70.1	22.63
2018032577	1	non-smoker	1	1	0	51	21	173	1.12	0	0	0	0	0	0	0	0	0		0		0	173	56.1	18.74
2018037446	1	non-smoker	0	0	0	46	26	178	1.115	0	0	0	0	0	0	0	0	0		0		0	178	73.9	23.32
2018023451	1	non-smoker	0	0	0	39	24	172	1.111	0	0	0	0	0	0	0	0	0		0		0	172	63.9	21.6
2018020802	1	non-smoker	0	0	0	39	20.07	173	1.108	0				0	0	0	0	0		0		0	172.5	53.9	18.11
2018010364	1	non-smoker	0	0	0	65	21.69	176	1.107	0	0	0	0	0	0	0	0	0		0		0	176	60.7	19.6
2017065999	1	current smoker	0	0	0	37	20.92	177	1.103	0	0	0	0	0	0	0	0	0		0		0	177	59.4	18.96
2018026560	1	current smoker	0	0	0	37	21.65	171	1.102	0	0	0	0	0	0	0	0	0		0		0	170.5	57.1	19.64
2018008052	1	non-smoker	0	1	0	44	27.57	179	1.101	0	0	1	1	0	0	0	0	0		0		0	179	80.2	25.03
2018033150	1	current smoker	0	0	0	53	26.4	178	1.099	0	0	1	1	0	0	0	0	0		0		0	178	76.1	24.02
2018007666	1	non-smoker	0	0	0	57	21.59	172	1.09	0	0	1	1	0	0	0	0	0		0		0	172	58.6	19.81
2018030555	1	non-smoker	0	0	0	39	18.41	169	1.082	0	0	0	0	0	0	0	0	0		0		0	169	48.6	17.02
2018008403	1	non-smoker	0	0	0	39	23.28	168	1.081	0	0	1	1	0	0	0	0	0		0		0	168	60.8	21.54
2018041026	1	non-smoker	0	1	0	61	19.63	170	1.081	0	0	1	1	0	0	0	0	0		0		0	170	52.5	18.17
2018026538	1	non-smoker	0	0	0	41	24.23	175	1.077	0				0	0	0	0	0		0		0	175	68.9	22.5
2018032617	1	current smoker	1	0	0	35	22.5	171	1.077	0	0	0	0	0	0	0	0	0		0		0	171	61.1	20.9
2018016071	1	current smoker	0	1	0	36	26.39	184	1.076	0	0	0	0	0	0	0	0	0		0		0	183.5	82.6	24.53
2018027141	1	non-smoker	0	0	1	37	24.54	175	1.075	0	0	0	0	1	1	0	0	0	fundic gland	0	fundus	0	175	69.9	22.82
2018022711	1	non-smoker	0	0	0	32	23.33	172	1.075	0				0	0	0	0	0		0		0	172	64.2	21.7
2018012805	1	non-smoker	0	1	0	24	23.22	173	1.074	0	0	0	0	0	0	0	0	0		0		0	173	64.7	21.62
2018027082	1	current smoker	0	0	0	34	23.01	174	1.073	0				0	0	0	0	0		0		0	174	64.9	21.44
2018035704	1	non-smoker	0	1	0	60	19.92	168	1.073	0	0	0	0	0	0	0	0	0		0		0	168	52.4	18.57
2018009499	1	non-smoker	0	0	0	63	25.01	178	1.072	0	0	0	0	0	0	0	0	0		0		0	178	73.9	23.32
2018012638	1	non-smoker	0	0	0	30	24.61	173	1.072	0				0	0	0	0	0		0		0	173	68.7	22.95
2018023497	1	non-smoker	1	1	0	64	27.41	176	1.071	0	0	0	0	0	0	0	0	0		0		0	175.5	78.8	25.58
2018008095	1	non-smoker	0	0	0	27	20.3	171	1.07	0				0	0	0	0	0		0		0	171	55.5	18.98
2018007969	1	non-smoker	0	1	0	42	24.64	174	1.069	0	0	0	0	0	0	0	0	0		0		0	173.5	69.4	23.05
2018036265	1	non-smoker	0	0	0	50	20.77	171	1.064	0	0	0	0	0	0	0	0	0		0		0	171	57.1	19.53
2018029877	1	non-smoker	0	0	0	38	25.57	177	1.062	0	0	0	0	0	0	0	0	0		0		0	177	75.4	24.07
2018027084	1	non-smoker	0	1	0	38	21.45	176	1.061	0				0	0	0	0	0		0		0	176	62.6	20.21
2018027364	1	current smoker	0	0	0	59	28.63	177	1.059	0	0	0	0	0	0	0	0	0		0		0	177	84.7	27.04
2018019210	1	non-smoker	0	0	0	55	22.3	171	1.059	0				0	0	0	0	0		0		0	171	61.6	21.07
2018000534	1	non-smoker	1	0	0	44	24.99	172	1.056	0	0	0	0	0	0	0	0	0		0		0	172	70	23.66
2018005726	1	non-smoker	0	0	0	53	24.12	173	1.055	0	0	0	0	1	0	1	1	0	hyperplastic	0	body	0	173	68.4	22.85
2018006560	1	non-smoker	0	0	0	37	23.21	175	1.05	0	0	0	0	0	0	0	0	0		0		0	174.5	67.3	22.1
2018020470	1	non-smoker	0	0	0	47	21.86	165	1.05	0	0	0	0	0	0	0	0	0		0		0	165	56.7	20.83
2018040467	1	non-smoker	0	0	0	41	20.46	172	1.049	0	0	0	0	0	0	0	0	0		0		0	172	57.7	19.5
2018031813	1	non-smoker	0	0	0	55	23	168	1.045	0	0	0	0	0	0	0	0	0		0		0	168	62.1	22
2018023269	1	non-smoker	0	0	0	44	21.43	171	1.044	0	0	0	0	0	0	0	0	0		0		0	171	60	20.52
2018006425	1	current smoker	0	0	0	41	20.11	169	1.044	0	0	1	1	0	0	0	0	0		0		0	168.5	54.7	19.27
2018014636	1	non-smoker	0	1	0	53	19.08	170	1.044	0	0	0	0	0	0	0	0	0		0		0	170	52.8	18.27
2018017748	1	non-smoker	0	0	0	43	24.3	173	1.043	0	0	0	0	0	0	0	0	0		0		0	172.5	69.3	23.29
2018009623	1	non-smoker	0	1	0	51	20.64	169	1.043	0	0	0	0	0	0	0	0	0		0		0	169	56.5	19.78
2018032743	1	non-smoker	0	1	0	68	18.63	166	1.043	0	0	1	1	0	0	0	0	0		0		0	166	49.2	17.85
2018000838	1	non-smoker	0	0	0	49	22.13	172	1.041	0				0	0	0	0	0		0		0	172	62.9	21.26
2018043836	1	non-smoker	1	0	0	56	22.12	173	1.039	0	0	1	1	0	0	0	0	0		0		0	173	63.7	21.28
2018034578	1	current smoker	0	0	0	41	20.82	173	1.039	0				0	0	0	0	0		0		0	173	60	20.05
2018032560	1	non-smoker	0	0	0	49	23.14	169	1.036	0	0	0	0	0	0	0	0	0		0		0	169	63.8	22.34
2018006188	1	current smoker	0	0	0	36	18.92	169	1.031	0	0	0	0	0	0	0	0	0		0		0	169	52.4	18.35
2018037545	1	non-smoker	0	0	0	36	29.85	182	1.029	0	0	1	1	0	0	0	0	0		0		0	181.5	95.6	29.02
2018015091	1	non-smoker	0	0	0	34	24.47	173	1.027	0	0	0	0	0	0	0	0	0		0		0	172.5	70.9	23.83
2018023656	1	non-smoker	0	0	0	55	20.96	171	1.027	0				0	0	0	0	0		0		0	171	59.7	20.42
2018021946	1	non-smoker	0	0	0	41	22.24	175	1.024	0	0	0	0	0	0	0	0	0		0		0	175	66.5	21.71
2018008370	1	non-smoker	0	0	0	55	24.9	172	1.023	0	0	1	1	0	0	0	0	0		0		0	172	72	24.34
2018034063	1	non-smoker	0	0	0	62	20.39	170	1.02	0	0	0	0	1	1	0	0	0	fundic gland	0	body	0	170	57.8	20
2018026111	1	non-smoker	0	0	0	42	21.13	171	1.02	0	0	0	0	0	0	0	0	0		0		0	170.5	60.2	20.71
2018030497	1	non-smoker	1	0	0	38	22.89	173	1.016	0				0	0	0	0	0		0		0	173	67.4	22.52
2018040054	1	current smoker	0	1	0	33	23.58	176	1.016	0				0	0	0	0	0		0		0	176	71.9	23.21
2018012920	1	current smoker	0	1	0	22	23.76	170	1.016	0	0	0	0	0	0	0	0	0		0		0	169.5	67.2	23.39
2018026676	1	current smoker	1	0	0	42	21.34	167	1.016	0	0	1	1	0	0	0	0	0		0		0	167	58.6	21.01
2018004491	1	non-smoker	0	0	0	34	22.78	173	1.012	0	0	0	0	0	0	0	0	0		0		0	173	67.4	22.52
2018022173	1	non-smoker	0	0	0	48	23.69	173	1.009	0	0	0	0	0	0	0	0	0		0		0	173	70.3	23.49
2018010140	1	current smoker	0	1	0	39	28.75	178	1.008	0	0	1	1	0	0	0	0	0		0		0	177.5	89.9	28.53
2018018101	1	current smoker	0	0	0	44	21.45	170	1.006	0	0	1	1	0	0	0	0	0		0		0	170	61.6	21.31
2018016063	1	non-smoker	0	1	0	44	23.63	172	1.006	0	0	1	1	0	0	0	0	0		0		0	172	69.5	23.49
2018021953	1	past smoker	1	0	0	53	24.9	174	1.005	0	0	0	0	0	0	0	0	0		0		0	174	75	24.77
2018037279	1	non-smoker	0	0	0	60	26.41	176	1.003	0	0	0	0	1	1	0	0	0	fundic gland	0	body	0	175.5	81.1	26.33
2018030144	1	non-smoker	0	0	0	47	23.33	175	1.003	0	0	1	1	0	0	0	0	0		0		0	174.5	70.8	23.25
2018028517	1	non-smoker	1	1	1	49	23.08	172	1.003	0				0	0	0	0	0		0		0	172	68.1	23.02
2018007566	1	current smoker	0	0	0	32	22.57	171	1.002	0				0	0	0	0	0		0		0	170.5	65.5	22.53
2018026296	1	non-smoker	0	0	0	44	23.77	170	1.001	0	0	0	0	0	0	0	0	0		0		0	170	68.6	23.74
2018036248	1	current smoker	0	0	0	46	21.56	171	0.999	0	0	1	1	0	0	0	0	0		0		0	171	63.1	21.58
2018017714	1	non-smoker	0	0	0	42	23.09	173	0.997	0				0	0	0	0	0		0		0	173	69.3	23.15
2018042426	1	non-smoker	0	0	0	35	21.23	170	0.994	0	0	1	1	0	0	0	0	0		0		0	170	61.7	21.35
2018010353	1	non-smoker	0	1	0	46	24.03	173	0.993	0	0	0	0	0	0	0	0	0		0		0	173	72.4	24.19
2018023704	1	non-smoker	0	0	0	43	23.45	173	0.991	0				0	0	0	0	0		0		0	173	70.8	23.66
2018021201	1	non-smoker	0	0	0	49	19.21	168	0.991	0	0	1	1	0	0	0	0	0		0		0	168	54.7	19.38
2018042495	1	non-smoker	0	1	0	48	23.76	172	0.989	0	0	1	1	0	0	0	0	0		0		0	172	71.1	24.03
2018041980	1	current smoker	0	0	0	39	18.93	167	0.988	0	0	1	1	0	0	0	0	0		0		0	166.5	53.1	19.15
2018009400	1	non-smoker	0	0	0	63	20.3	165	0.987	0	0	1	1	0	0	0	0	0		0		0	165	56	20.57
2018019500	1	non-smoker	0	0	0	48	21.39	170	0.986	0				0	0	0	0	0		0		0	170	62.7	21.7
2018029603	1	non-smoker	0	0	0	42	18.46	166	0.986	0				0	0	0	0	0		0		0	166	51.6	18.73
2018037445	1	non-smoker	0	0	0	43	20	170	0.983	0				0	0	0	0	0		0		0	170	58.8	20.35
2018041104	1	non-smoker	0	0	0	58	23.15	170	0.982	0	0	0	0	0	0	0	0	0		0		0	170	68.1	23.56
2018037087	1	non-smoker	0	0	0	50	21.86	174	0.982	0				0	0	0	0	0		0		0	173.5	67	22.26
2018023658	1	current smoker	0	0	0	59	18.65	165	0.982	0				0	0	0	0	0		0		0	164.5	51.4	18.99
2018029857	1	non-smoker	1	0	0	46	25.05	173	0.98	0	0	0	0	0	0	0	0	0		0		0	173	76.5	25.56
2018029890	1	non-smoker	0	0	0	41	24.88	170	0.98	0	0	0	0	0	0	0	0	0		0		0	170	73.4	25.4
2018036278	1	current smoker	0	0	0	43	18.22	175	0.977	0				0	0	0	0	0		0		0	174.5	56.8	18.65
2017065841	1	non-smoker	0	0	0	39	18.91	163	0.976	0	0	0	0	0	0	0	0	0		0		0	163	51.5	19.38
2018018889	1	current smoker	0	0	0	40	20.98	168	0.975	0	0	1	1	0	0	0	0	0		0		0	167.5	60.4	21.53
2018038597	1	non-smoker	0	0	0	39	25.42	170	0.974	0	0	0	0	0	0	0	0	0		0		0	170	75.4	26.09
2018038651	1	current smoker	1	1	0	55	24.19	174	0.974	0	0	1	1	0	0	0	0	0		0		0	174	75.2	24.84
2018000083	1	non-smoker	0	0	0	28	21.77	171	0.97	0	0	1	1	0	0	0	0	0		0		0	171	65.6	22.43
2018011149	1	non-smoker	0	0	0	52	18.92	161	0.969	0				0	0	0	0	0		0		0	161	50.6	19.52
2018000384	1	current smoker	0	0	0	38	26.82	170	0.969	0	0	0	0	0	0	0	0	0		0		0	170	80	27.68
2018018924	1	current smoker	1	0	0	46	26.51	175	0.969	0	0	0	0	0	0	0	0	0		0		0	175	83.8	27.36
2018005595	1	current smoker	1	0	0	48	20.65	170	0.969	0	0	0	0	0	0	0	0	0		0		0	170	61.6	21.31
2018016255	1	non-smoker	0	1	0	57	22.65	174	0.967	0	0	1	1	0	0	0	0	0		0		0	174	70.9	23.42
2018001001	1	non-smoker	0	1	0	58	21.97	169	0.961	0	0	1	1	0	0	0	0	0		0		0	169	65.3	22.86
2018030120	1	current smoker	1	0	0	46	27.01	177	0.961	0	0	0	0	0	0	0	0	0		0		0	176.5	87.6	28.12
2018018931	1	non-smoker	0	1	0	49	25.63	176	0.959	0	0	0	0	0	0	0	0	0		0		0	175.5	82.3	26.72
2018000043	1	current smoker	0	0	0	44	20.5	169	0.958	0	0	0	0	0	0	0	0	0		0		0	169	61.1	21.39
2018035522	1	non-smoker	0	1	0	47	24.02	174	0.958	0	0	0	0	0	0	0	0	0		0		0	173.5	75.5	25.08
2018007067	1	non-smoker	0	1	0	41	21.37	173	0.958	0	0	0	0	0	0	0	0	0		0		0	172.5	66.4	22.31
2018033558	1	non-smoker	0	0	0	35	23.96	175	0.955	0				0	0	0	0	0		0		0	175	76.8	25.08
2018017054	1	current smoker	1	0	0	44	23.26	174	0.955	0				0	0	0	0	0		0		0	173.5	73.3	24.35
2018010319	1	non-smoker	0	0	0	59	21.83	169	0.955	0	0	1	1	0	0	0	0	0		0		0	169	65.3	22.86
2018027762	1	non-smoker	0	0	0	50	18.65	165	0.954	0	0	0	0	0	0	0	0	0		0		0	165	53.2	19.54
2018028508	1	non-smoker	0	0	0	58	22.91	173	0.953	0	0	1	1	0	0	0	0	0		0		0	172.5	71.5	24.03
2018026566	1	non-smoker	0	0	0	36	24.09	177	0.953	0	0	1	1	0	0	0	0	0		0		0	177	79.2	25.28
2018012024	1	non-smoker	0	0	1	63	24.5	175	0.951	0				0	0	0	0	0		0		0	175	78.9	25.76
2018022653	1	current smoker	1	0	0	55	24.62	174	0.95	0	0	1	1	0	0	0	0	0		0		0	174	78.5	25.93
2018026461	1	current smoker	1	0	0	51	21.67	166	0.949	0	0	1	1	0	0	0	0	0		0		0	166	62.9	22.83
2018000239	1	non-smoker	0	0	0	31	24.82	176	0.946	0				0	0	0	0	0		0		0	176	81.3	26.25
2018012871	1	current smoker	1	0	0	52	22.88	169	0.946	0	0	0	0	0	0	0	0	0		0		0	168.5	68.7	24.2
2018017537	1	past smoker	0	0	0	46	23.63	171	0.944	0				0	0	0	0	0		0		0	170.5	72.8	25.04
2018016384	1	non-smoker	0	0	0	55	21.35	168	0.943	0	0	1	1	0	0	0	0	0		0		0	167.5	63.5	22.63
2018000377	1	non-smoker	1	0	0	36	25.83	175	0.942	0	0	0	0	0	0	0	0	0		0		0	175	84	27.43
2018039561	1	non-smoker	0	0	1	68	22.23	170	0.941	0	0	1	1	0	0	0	0	0		0		0	170	68.3	23.63
2018027310	1	current smoker	0	0	0	38	22.83	174	0.94	0	0	0	0	1	0	1	1	0	hyperplastic	0	body	0	174	73.5	24.28
2018021667	1	non-smoker	0	0	0	28	20.95	168	0.94	0	0	1	1	0	0	0	0	0		0		0	167.5	62.5	22.28
2018037077	1	non-smoker	0	0	0	47	17.88	165	0.94	0	0	1	1	0	0	0	0	0		0		0	165	51.8	19.03
2018020450	1	non-smoker	0	1	0	77	27.68	177	0.939	0	0	0	0	1	1	0	0	0	fundic gland	0	body	0	177	92.4	29.49
2018034010	1	non-smoker	0	0	0	38	20.65	167	0.939	0				0	0	0	0	0		0		0	167	61.3	21.98
2018006380	1	non-smoker	0	1	0	75	19.09	165	0.939	0	0	1	1	0	0	0	0	0		0		0	164.5	55	20.33
2018017732	1	non-smoker	0	0	0	53	23.06	171	0.939	0	0	0	0	0	0	0	0	0		0		0	171	71.8	24.55
2018042838	1	current smoker	1	0	0	47	21.42	169	0.938	0	0	1	1	0	0	0	0	0		0		0	169	65.2	22.83
2018030444	1	current smoker	1	0	0	45	22.62	170	0.938	0	0	0	0	0	0	0	0	0		0		0	170	69.7	24.12
2018026527	1	non-smoker	0	1	0	48	22.1	169	0.938	0	0	0	0	0	0	0	0	0		0		0	169	67.3	23.56
2018031844	1	non-smoker	0	0	0	38	23.6	168	0.937	0	0	0	0	0	0	0	0	0		0		0	168	71.1	25.19
2018030663	1	non-smoker	0	0	0	48	19.38	169	0.937	0	0	0	0	0	0	0	0	0		0		0	169	59.1	20.69
2018032668	1	non-smoker	0	0	0	38	21.05	166	0.936	0	0	0	0	0	0	0	0	0		0		0	166	62	22.5
2018012137	1	non-smoker	0	0	0	34	19.65	169	0.936	0	0	1	1	0	0	0	0	0		0		0	168.5	59.6	20.99
2018006099	1	current smoker	0	0	0	51	19.3	166	0.935	0	0	0	0	0	0	0	0	0		0		0	166	56.9	20.65
2018042705	1	current smoker	1	0	0	53	21.07	164	0.934	0	0	0	0	0	0	0	0	0		0		0	164	60.7	22.57
2018015355	1	current smoker	0	0	0	35	15.66	163	0.933	0				0	0	0	0	0		0		0	162.5	44.3	16.78
2018009790	1	current smoker	0	0	0	32	20.26	171	0.933	0	0	0	0	0	0	0	0	0		0		0	171	63.5	21.72
2018013400	1	non-smoker	0	0	0	37	24.88	177	0.932	0				0	0	0	0	0		0		0	177	83.6	26.68
2018014552	1	non-smoker	0	0	0	62	20.18	168	0.932	0	0	1	1	0	0	0	0	0		0		0	168	61.1	21.65
2018032415	1	non-smoker	0	0	0	42	22.97	173	0.932	0	0	1	1	0	0	0	0	0		0		0	173	73.8	24.66
2018011764	1	non-smoker	0	0	0	63	19.36	163	0.931	0	0	1	1	0	0	0	0	0		0		0	162.5	54.9	20.79
2018016492	1	non-smoker	1	1	0	57	22.45	171	0.931	0	0	1	1	0	0	0	0	0		0		0	170.5	70.1	24.11
2018005640	1	non-smoker	0	0	0	63	21.08	167	0.93	0	0	0	0	1	1	0	0	0	fundic gland	0	body	0	167	63.2	22.66
2018005534	1	current smoker	0	0	0	39	20.23	168	0.93	0	0	0	0	1	1	0	0	0	fundic gland	0	body	0	168	61.4	21.75
2018023259	1	non-smoker	0	0	0	44	23.4	172	0.93	0	0	1	1	0	0	0	0	0		0		0	172	74.4	25.15
2018007495	1	non-smoker	0	1	0	45	25.33	169	0.93	0	0	0	0	0	0	0	0	0		0		0	169	77.8	27.24
2018041044	1	non-smoker	0	0	0	63	20.91	168	0.929	0	0	1	1	0	0	0	0	0		0		0	168	63.5	22.5
2018040860	1	non-smoker	0	1	1	64	19.64	169	0.927	0	0	1	1	0	0	0	0	0		0		0	169	60.5	21.18
2018006147	1	non-smoker	0	0	0	44	19.93	167	0.925	0	0	0	0	0	0	0	0	0		0		0	167	60.1	21.55
2018020861	1	non-smoker	0	0	0	48	19.69	168	0.925	0				0	0	0	0	0		0		0	168	60.1	21.29
2018033977	1	non-smoker	0	0	0	41	19.58	167	0.924	0				0	0	0	0	0		0		0	167	59.1	21.19
2018003451	1	non-smoker	0	0	0	47	22.36	165	0.924	0	0	0	0	0	0	0	0	0		0		0	165	65.9	24.21
2018026323	1	current smoker	1	0	0	38	19.76	166	0.924	0				0	0	0	0	0		0		0	165.5	58.6	21.39
2018034556	1	non-smoker	0	0	0	60	20.01	164	0.922	0	0	1	1	0	0	0	0	0		0		0	164	58.4	21.71
2018008256	1	non-smoker	0	1	0	36	23.77	166	0.921	0				0	0	0	0	0		0		0	166	71.1	25.8
2018033342	1	current smoker	0	0	0	39	19.81	167	0.921	0				0	0	0	0	0		0		0	167	60	21.51
2018019115	1	non-smoker	0	0	0	39	18.67	167	0.921	0				0	0	0	0	0		0		0	166.5	56.2	20.27
2018009687	1	non-smoker	0	0	0	44	19.63	163	0.918	0	0	0	0	0	0	0	0	0		0		0	163	56.8	21.38
2018042655	1	non-smoker	0	1	0	53	20.06	166	0.917	0	0	1	1	1	0	1	1	0	hyperplastic	0	multiple sites	0	166	60.3	21.88
2018038702	1	non-smoker	0	0	0	51	25.27	173	0.917	0	0	0	0	0	0	0	0	0		0		0	173	82.5	27.57
2018033223	1	non-smoker	0	0	0	35	20	165	0.917	0	0	0	0	0	0	0	0	0		0		0	165	59.4	21.82
2018027052	1	non-smoker	0	0	0	44	21.65	171	0.916	0				0	0	0	0	0		0		0	171	69.1	23.63
2018028427	1	non-smoker	0	1	0	47	29.19	174	0.915	0	0	0	0	0	0	0	0	0		0		0	174	96.6	31.91
2018022410	1	non-smoker	0	1	0	45	22.83	170	0.914	0	0	0	0	0	0	0	0	0		0		0	170	72.2	24.98
2018043348	1	non-smoker	0	0	0	61	24.15	170	0.914	0				0	0	0	0	0		0		0	170	76.4	26.44
2018032261	1	non-smoker	0	0	0	46	18.67	166	0.909	0				0	0	0	0	0		0		0	166	56.6	20.54
2018000129	1	non-smoker	0	0	0	36	19.59	169	0.909	0	0	0	0	0	0	0	0	0		0		0	168.5	61.2	21.56
2018021184	1	non-smoker	1	0	0	40	24.57	168	0.908	0				0	0	0	0	0		0		0	168	76.4	27.07
2018005213	1	non-smoker	0	0	0	40	17.41	162	0.907	0	0	0	0	0	0	0	0	0		0		0	162	50.4	19.2
2018010153	1	non-smoker	0	0	0	53	19.53	165	0.906	0	0	0	0	0	0	0	0	0		0		0	164.5	58.3	21.54
2018020638	1	non-smoker	0	0	0	48	20.1	168	0.906	0				0	0	0	0	0		0		0	168	62.6	22.18
2018027892	1	current smoker	1	0	0	44	20.12	167	0.905	0	0	0	0	1	1	0	0	0	fundic gland	0	body	0	167	62	22.23
2018011748	1	non-smoker	0	1	0	57	24.95	173	0.904	0	0	0	0	0	0	0	0	0		0		0	172.5	82.1	27.59
2018005327	1	non-smoker	0	0	0	25	22.21	173	0.903	0	0	1	1	1	1	0	0	0	fundic gland	0	body	0	173	73.6	24.59
2018032886	1	non-smoker	0	0	0	43	22.09	170	0.903	0	0	1	1	0	0	0	0	0		0		0	170	70.7	24.46
2018027791	1	current smoker	0	0	0	35	21.71	166	0.902	0	0	0	0	0	0	0	0	0		0		0	166	66.3	24.06
2018016882	1	non-smoker	0	1	0	66	19.56	165	0.901	0	0	1	1	0	0	0	0	0		0		0	165	59.1	21.71
2018007069	1	non-smoker	0	0	0	42	25.56	170	0.901	0				0	0	0	0	0		0		0	170	82	28.37
2018023485	1	non-smoker	0	0	0	32	19.88	170	0.899	0				0	0	0	0	0		0		0	170	63.9	22.11
2018017579	1	current smoker	0	0	0	50	20.6	166	0.898	0	0	1	1	0	0	0	0	0		0		0	165.5	62.8	22.93
2018023434	1	non-smoker	0	0	0	49	19.88	170	0.898	0	0	0	0	0	0	0	0	0		0		0	170	64	22.15
2018010480	1	non-smoker	0	0	0	29	22.77	174	0.896	0	0	0	0	0	0	0	0	0		0		0	174	76.9	25.4
2018027347	1	non-smoker	0	0	0	47	22.16	168	0.896	0	0	0	0	0	0	0	0	0		0		0	168	69.8	24.73
2018022175	1	non-smoker	0	1	0	54	19.86	165	0.895	0				0	0	0	0	0		0		0	165	60.4	22.19
2018017277	1	non-smoker	0	0	1	54	22.12	170	0.893	0	0	0	0	0	0	0	0	0		0		0	170	71.6	24.78
2018022918	1	non-smoker	0	0	0	39	20.14	167	0.892	0	0	0	0	0	0	0	0	0		0		0	167	63	22.59
2018022850	1	non-smoker	0	0	0	52	22.84	168	0.889	0	0	0	0	0	0	0	0	0		0		0	168	72.5	25.69
2018007275	1	non-smoker	0	0	0	49	21.08	170	0.888	0	0	0	0	0	0	0	0	0		0		0	170	68.6	23.74
2018032837	1	current smoker	0	0	0	55	19.42	165	0.888	0	0	0	0	0	0	0	0	0		0		0	164.5	59.2	21.88
2018043293	1	non-smoker	0	0	0	38	22.38	165	0.887	0	0	1	1	0	0	0	0	0		0		0	165	68.7	25.23
2018026845	1	non-smoker	0	0	0	46	21.04	165	0.885	0				0	0	0	0	0		0		0	165	64.7	23.76
2018033848	1	current smoker	0	0	0	43	20.67	166	0.884	0	0	0	0	0	0	0	0	0		0		0	166	64.4	23.37
2018014394	1	current smoker	0	0	0	38	17.64	168	0.884	0				0	0	0	0	0		0		0	168	56.3	19.95
2018013452	1	non-smoker	0	0	0	42	22.85	170	0.883	0	0	0	0	0	0	0	0	0		0		0	170	74.8	25.88
2018010216	1	non-smoker	1	0	0	42	21.27	170	0.882	0	0	0	0	0	0	0	0	0		0		0	169.5	69.3	24.12
2018039550	1	current smoker	0	0	0	31	25.15	171	0.881	0	0	0	0	0	0	0	0	0		0		0	171	83.5	28.56
2017066326	1	current smoker	0	1	0	62	24.87	173	0.88	0	0	0	0	0	0	0	0	0		0		0	173	84.6	28.27
2018006805	1	non-smoker	0	1	0	63	20.85	162	0.877	0	0	0	0	1	0	1	1	0	hyperplastic	0	fundus	0	162	62.4	23.78
2018019148	1	non-smoker	0	1	0	51	24.82	170	0.875	0	0	1	1	0	0	0	0	0		0		0	170	82	28.37
2017066356	1	non-smoker	0	0	0	46	22.12	168	0.874	0	0	1	1	0	0	0	0	0		0		0	168	71.4	25.3
2018016661	1	current smoker	0	0	0	56	22.65	172	0.874	0	0	0	0	0	0	0	0	0		0		0	171.5	76.2	25.91
2018013288	1	non-smoker	0	0	0	38	21.48	165	0.873	0	0	0	0	0	0	0	0	0		0		0	165	67	24.61
2018018734	1	non-smoker	0	0	0	44	20.14	167	0.872	0				0	0	0	0	0		0		0	167	64.4	23.09
2018017169	1	non-smoker	0	0	0	56	22.84	170	0.871	0	0	1	1	0	0	0	0	0		0		0	170	75.8	26.23
2018034966	1	current smoker	0	1	0	31	22.83	169	0.87	0	0	0	0	0	0	0	0	0		0		0	168.5	74.5	26.24
2018005309	1	non-smoker	0	1	0	63	22.28	163	0.869	0	0	0	0	0	0	0	0	0		0		0	163	68.1	25.63
2018013412	1	non-smoker	0	0	0	42	23.4	168	0.868	0				0	0	0	0	0		0		0	168	76.1	26.96
2018022371	1	non-smoker	0	0	0	48	18.27	169	0.868	0	0	1	1	0	0	0	0	0		0		0	169	60.1	21.04
2018006270	1	non-smoker	0	1	0	57	24.79	168	0.867	0	0	1	1	0	0	0	0	0		0		0	168	80.7	28.59
2018017034	1	non-smoker	0	1	0	37	24.63	172	0.867	0				0	0	0	0	0		0		0	171.5	83.6	28.42
2018020692	1	non-smoker	0	0	0	58	21.23	164	0.866	0	0	0	0	0	0	0	0	0		0		0	164	65.9	24.5
2018009489	1	non-smoker	0	0	1	63	20.96	165	0.865	0	0	0	0	1	0	1	0	1	inflammatory	0	antrum	0	165	66	24.24
2018034550	1	non-smoker	0	0	0	43	21.98	170	0.864	0				0	0	0	0	0		0		0	170	73.5	25.43
2018016664	1	non-smoker	0	0	0	49	20.82	167	0.864	0	0	0	0	0	0	0	0	0		0		0	166.5	66.8	24.1
2018012080	1	current smoker	1	0	0	60	20.73	167	0.863	0	0	0	0	0	0	0	0	0		0		0	166.5	66.6	24.02
2018015874	1	current smoker	0	0	0	47	22.45	167	0.862	0				0	0	0	0	0		0		0	167	72.6	26.03
2018022597	1	current smoker	0	0	0	37	20.66	165	0.861	0	0	0	0	0	0	0	0	0		0		0	164.5	64.9	23.98
2018015090	1	non-smoker	0	0	0	39	21.12	166	0.861	0	0	0	0	0	0	0	0	0		0		0	166	67.6	24.53
2018022906	1	non-smoker	0	0	0	36	22.64	168	0.861	0	0	1	1	0	0	0	0	0		0		0	167.5	73.8	26.3
2018018627	1	current smoker	1	0	0	47	18.3	165	0.86	0	0	0	0	1	1	0	0	0	fundic gland	0	fundus	0	164.5	57.6	21.29
2018008299	1	current smoker	0	0	0	48	20.98	164	0.86	0	0	0	0	1	0	1	1	0	hyperplastic	0	antrum	0	164	65.6	24.39
2018016992	1	non-smoker	0	0	0	54	19.13	158	0.86	0	0	0	0	0	0	0	0	0		0		0	157.5	55.2	22.25
2018031898	1	non-smoker	1	0	0	49	22.95	169	0.86	0	0	1	1	0	0	0	0	0		0		0	168.5	75.8	26.7
2018018245	1	non-smoker	0	0	0	41	20.4	168	0.859	0	0	0	0	0	0	0	0	0		0		0	167.5	66.6	23.74
2018007122	1	non-smoker	0	1	0	34	26.11	169	0.859	0	0	0	0	0	0	0	0	0		0		0	169	86.8	30.39
2018007406	1	non-smoker	0	0	0	43	18.52	167	0.859	0	0	1	1	0	0	0	0	0		0		0	167	60.1	21.55
2018031748	1	non-smoker	0	0	1	46	20.57	166	0.858	0	0	0	0	0	0	0	0	0		0		0	166	66.1	23.99
2018018358	1	non-smoker	0	1	0	71	20.14	167	0.856	0	1	1	1	0	0	0	0	0		0		0	166.5	65.2	23.52
2018027906	1	current smoker	0	0	0	29	19.48	177	0.856	0				0	0	0	0	0		0		0	177	71.3	22.76
2018041537	1	non-smoker	0	0	0	40	23.18	169	0.853	0	0	0	0	1	0	1	1	0	hyperplastic	0	fundus	0	169	77.6	27.17
2018014628	1	non-smoker	0	0	0	46	19.44	164	0.853	0	0	0	0	0	0	0	0	0		0		0	164	61.3	22.79
2018040478	1	non-smoker	0	0	0	48	20.92	165	0.853	0	0	0	0	0	0	0	0	0		0		0	165	66.8	24.54
2018043151	1	non-smoker	0	0	0	51	20.48	166	0.851	0	0	0	0	0	0	0	0	0		0		0	166	66.3	24.06
2018041148	1	non-smoker	0	0	0	62	20.47	163	0.851	0	0	1	1	0	0	0	0	0		0		0	163	63.9	24.05
2018014574	1	non-smoker	0	1	0	47	23.76	170	0.85	0	0	0	0	0	0	0	0	0		0		0	170	80.8	27.96
2018011161	1	non-smoker	0	1	0	53	20.89	168	0.85	0				0	0	0	0	0		0		0	168	69.4	24.59
2018010372	1	non-smoker	0	0	0	60	20.72	167	0.847	0	0	1	1	0	0	0	0	0		0		0	167	68.2	24.45
2018032873	1	non-smoker	0	0	0	47	19.45	174	0.846	0	0	0	0	1	1	0	0	0	fundic gland	0	fundus	0	174	69.6	22.99
2018016909	1	non-smoker	0	0	0	32	22.08	169	0.846	0	0	0	0	0	0	0	0	0		0		0	169	74.5	26.08
2018008276	1	current smoker	1	0	0	48	19.57	166	0.845	0	0	0	0	0	0	0	0	0		0		0	166	63.8	23.15
2017065739	1	non-smoker	0	0	0	39	23.27	165	0.845	0	0	1	1	0	0	0	0	0		0		0	165	75	27.55
2017065193	1	non-smoker	0	1	0	44	20.78	166	0.845	0	0	1	1	0	0	0	0	0		0		0	166	67.8	24.6
2018012334	1	current smoker	0	0	0	31	19.14	164	0.844	0	0	0	0	0	0	0	0	0		0		0	164	61	22.68
2018004449	1	non-smoker	0	0	0	40	23.54	165	0.841	0	0	1	1	0	0	0	0	0		0		0	165	76.2	27.99
2018026172	1	non-smoker	0	1	0	44	28.26	168	0.84	0				0	0	0	0	0		0		0	168	94.9	33.62
2018027211	1	non-smoker	0	1	1	65	20.54	162	0.836	0				0	0	0	0	0		0		0	162	64.5	24.58
2018011177	1	current smoker	0	0	0	46	19.14	162	0.834	0				0	0	0	0	0		0		0	162	60.2	22.94
2018022288	1	non-smoker	0	0	0	68	20.76	168	0.833	0	0	0	0	0	0	0	0	0		0		0	168	70.3	24.91
2018030642	1	non-smoker	0	0	0	43	21.94	168	0.828	0	0	0	0	0	0	0	0	0		0		0	167.5	74.3	26.48
2018005440	1	non-smoker	0	0	0	62	19.58	162	0.827	0	0	0	0	0	0	0	0	0		0		0	162	62.1	23.66
2018031750	1	non-smoker	1	0	1	55	20.95	166	0.827	0	0	0	0	0	0	0	0	0		0		0	166	69.8	25.33
2018037499	1	non-smoker	0	0	0	43	21.59	163	0.825	0	0	0	0	0	0	0	0	0		0		0	162.5	69.1	26.17
2018022712	1	non-smoker	0	0	0	58	21.81	165	0.822	0	0	1	1	0	0	0	0	0		0		0	165	72.2	26.52
2018010606	1	non-smoker	0	1	0	60	20.84	172	0.822	0				0	0	0	0	0		0		0	172	75	25.35
2018005643	1	non-smoker	0	0	0	36	20.44	161	0.819	0	0	0	0	0	0	0	0	0		0		0	160.5	64.3	24.96
2018019551	1	current smoker	0	0	0	52	17.57	159	0.818	0	0	0	0	0	0	0	0	0		0		0	159	54.3	21.48
2018041165	1	non-smoker	0	1	0	67	17.76	160	0.816	0	0	0	0	0	0	0	0	0		0		0	160	55.7	21.76
2018022286	1	non-smoker	0	1	0	69	20.14	162	0.813	0	0	0	0	0	0	0	0	0		0		0	162	65	24.77
2018040135	1	current smoker	1	0	0	51	18.66	162	0.812	0	0	1	1	0	0	0	0	0		0		0	162	60.3	22.98
2018005224	1	non-smoker	0	1	0	53	20.84	166	0.811	0	0	0	0	0	0	0	0	0		0		0	166	70.8	25.69
2018006261	1	current smoker	0	0	0	63	20.09	162	0.81	0	0	0	0	0	0	0	0	0		0		0	161.5	64.7	24.81
2018023422	1	non-smoker	1	1	0	62	24.29	168	0.809	0	0	0	0	0	0	0	0	0		0		0	168	84.7	30.01
2018029860	1	current smoker	0	0	0	26	24.91	171	0.808	0				0	0	0	0	0		0		0	171	90.2	30.85
2018006704	1	current smoker	1	0	0	39	20.68	165	0.807	0	0	0	0	0	0	0	0	0		0		0	165	69.8	25.64
2018007191	1	non-smoker	1	0	0	51	19.81	164	0.804	0	0	1	1	0	0	0	0	0		0		0	164	66.3	24.65
2018030437	1	current smoker	0	0	0	37	19.51	167	0.804	0				0	0	0	0	0		0		0	167	67.7	24.27
2018008161	1	current smoker	1	0	0	50	17.36	158	0.803	0	0	0	0	0	0	0	0	0		0		0	158	54	21.63
2018021209	1	current smoker	0	0	0	42	18.53	162	0.802	0	0	0	0	1	0	1	1	0	hyperplastic	0	cardia	0	162	60.6	23.09
2018041911	1	non-smoker	1	1	0	50	21.46	166	0.793	0	0	0	0	0	0	0	0	0		0		0	165.5	74.1	27.05
2018018652	1	non-smoker	0	0	0	46	23.7	168	0.792	0	0	0	0	0	0	0	0	0		0		0	167.5	84	29.94
2018014709	1	non-smoker	0	0	0	45	18.48	166	0.792	0	0	0	0	0	0	0	0	0		0		0	165.5	63.9	23.33
2018006413	1	current smoker	1	1	1	53	18.7	158	0.79	0	0	0	0	0	0	0	0	0		0		0	157.5	58.7	23.66
2018040487	1	non-smoker	0	0	0	56	18.48	164	0.79	0	0	1	1	0	0	0	0	0		0		0	163.5	62.5	23.38
2018016066	1	non-smoker	0	0	0	47	18.19	160	0.789	0	0	0	0	0	0	0	0	0		0		0	160	59	23.05
2018014712	1	non-smoker	0	1	0	70	22.77	166	0.788	1	0	0	0	0	0	0	0	0		0		0	165.5	79.1	28.88
2018018571	1	non-smoker	0	0	0	39	21.81	168	0.786	1				0	0	0	0	0		0		0	168	78.3	27.74
2018010847	1	non-smoker	0	0	0	48	21.2	161	0.786	1				0	0	0	0	0		0		0	161	69.9	26.97
2018008000	1	current smoker	1	1	0	57	16.78	159	0.783	1	0	1	1	0	0	0	0	0		0		0	159	54.2	21.44
2017064635	1	non-smoker	0	0	0	50	21.67	165	0.778	1	0	0	0	0	0	0	0	0		0		0	165	75.8	27.84
2018014797	1	non-smoker	0	0	0	38	18.95	163	0.776	1				0	0	0	0	0		0		0	162.5	64.5	24.43
2018019329	1	non-smoker	0	0	0	39	20.3	164	0.775	1	0	0	0	0	0	0	0	0		0		0	163.5	70	26.19
2018006020	1	non-smoker	0	0	0	65	20.51	164	0.774	1	0	1	1	0	0	0	0	0		0		0	164	71.3	26.51
2018023420	1	non-smoker	0	0	1	59	19.23	163	0.769	1	0	0	0	0	0	0	0	0		0		0	163	66.4	24.99
2018014995	1	non-smoker	0	0	0	45	20.17	162	0.769	1	0	1	1	0	0	0	0	0		0		0	162	68.8	26.22
2018006298	1	non-smoker	0	1	0	53	15.82	158	0.769	1	0	0	0	0	0	0	0	0		0		0	157.5	51	20.56
2017065716	1	non-smoker	0	1	0	50	19.88	161	0.768	1	0	0	0	0	0	0	0	0		0		0	160.5	66.7	25.89
2018026812	1	non-smoker	0	0	0	51	19.07	159	0.764	1	0	1	1	1	0	1	0	1	inflammatory	0	cardia	0	159	63.1	24.96
2018005873	1	non-smoker	0	0	0	41	20.68	163	0.763	1	0	0	0	0	0	0	0	0		0		0	162.5	71.6	27.11
2018006580	1	non-smoker	0	1	0	84	19.27	160	0.762	1	0	0	0	1	1	0	0	0	fundic gland	0	body	0	160	64.7	25.27
2018013657	1	current smoker	1	0	0	54	21.05	161	0.762	1	0	1	1	0	0	0	0	0		0		0	161	71.6	27.62
2018015132	1	non-smoker	0	1	0	52	17.46	162	0.76	1	0	1	1	0	0	0	0	0		0		0	161.5	59.9	22.97
2018007720	1	current smoker	1	0	0	40	19.93	171	0.76	1	0	1	0	0	0	0	0	0		0		0	171	76.7	26.23
2018005469	1	non-smoker	0	0	0	45	16.13	160	0.759	1				0	0	0	0	0		0		0	160	54.4	21.25
2018018005	1	non-smoker	0	0	0	67	14.52	155	0.747	1	0	1	1	0	0	0	0	0		0		0	155	46.7	19.44
2018023411	1	current smoker	0	0	0	52	17.77	157	0.745	1	0	0	0	0	0	0	0	0		0		0	156.5	58.4	23.84
2018006746	1	non-smoker	0	1	0	45	19.09	159	0.745	1	0	1	1	0	0	0	0	0		0		0	159	64.8	25.63
2018016291	1	current smoker	1	0	0	49	18.46	158	0.737	1	0	0	0	0	0	0	0	0		0		0	158	62.5	25.04
2018020751	1	current smoker	1	0	0	37	16.84	160	0.737	1	0	1	1	0	0	0	0	0		0		0	160	58.5	22.85
2018030118	1	current smoker	1	1	0	54	21.06	160	0.736	1	0	0	0	0	0	0	0	0		0		0	160	73.3	28.63
2018000214	1	non-smoker	0	0	0	42	18.44	158	0.733	1	0	0	0	1	1	0	0	0	fundic gland	0	body	0	158	62.8	25.16
2018022870	1	non-smoker	0	0	0	69	17.95	157	0.724	1	0	0	0	0	0	0	0	0		0		0	157	61.1	24.79
2018027288	1	non-smoker	0	1	0	51	17.8	159	0.719	1	0	0	0	0	0	0	0	0		0		0	158.5	62.2	24.76
2018023070	1	current smoker	0	0	0	54	15.45	150	0.717	1	0	1	1	0	0	0	0	0		0		0	150	48.5	21.56
2018006721	1	non-smoker	0	1	0	49	17.51	156	0.7	1	0	1	1	0	0	0	0	0		0		0	155.5	60.5	25.02
2018020384	1	non-smoker	0	0	1	51	17.61	155	0.691	1	0	1	1	0	0	0	0	0		0		0	155	61.2	25.47
2018020948	1	non-smoker	0	0	0	67	15.74	148	0.66	1	0	0	0	0	0	0	0	0		0		0	147.5	51.9	23.86
2018038697	1	current smoker	1	0	0	40	23.01	177	1.106	0				0	0	0	0	0		2		1	176.5	64.8	20.8
2017066225	1	non-smoker	0	0	1	33	25.59	177	1.085	0				0	0	0	0	0		2		1	177	73.9	23.59
2018040484	1	non-smoker	0	0	0	34	22.45	168	1.024	0				0	0	0	0	0		2		1	168	61.9	21.93
2018038545	1	non-smoker	0	1	0	37	23.93	172	0.987	0				0	0	0	0	0		2		1	172	71.7	24.24
2018042666	1	current smoker	0	0	0	44	21.85	173	0.946	0				0	0	0	0	0		2		1	173	69.1	23.09
2018000341	1	non-smoker	0	0	1	45	21.89	170	0.937	0				0	0	0	0	0		2		1	170	67.5	23.36
2018041794	1	current smoker	0	0	0	31	23.08	171	0.919	0				0	0	0	0	0		2		1	171	73.4	25.1
2018006772	1	current smoker	1	1	0	33	20.76	167	0.893	0				0	0	0	0	0		2		1	167	64.8	23.23
2018043049	1	current smoker	0	0	0	23	24.9	173	0.892	0				0	0	0	0	0		2		1	172.5	83.1	27.93
2018019555	1	non-smoker	0	0	0	26	19.56	166	0.824	0				0	0	0	0	0		2		1	166	65.4	23.73
2018013146	1	non-smoker	0	1	0	46	17.68	165	0.802	0				0	0	0	0	0		2		1	165	60	22.04
2018041925	1	current smoker	1	0	0	33	20.23	163	0.763	1				0	0	0	0	0		2		1	163	70.4	26.5
2018040881	1	non-smoker	0	0	0	55	17.66	156	0.72	1				0	0	0	0	0		2		1	156	59.7	24.53
2018005796	1	non-smoker	0	0	0	40	25.85	182	1.282	0	0	0	0	0	0	0	0	0		1		1	182	66.8	20.17
2018007225	1	non-smoker	0	1	0	39	26.12	188	1.275	0	0	0	0	0	0	0	0	0		1		1	188	72.4	20.48
2018017022	1	non-smoker	0	0	0	50	21.97	175	1.208	0	0	0	0	0	0	0	0	0		1		1	175	55.7	18.19
2018010837	1	non-smoker	0	1	0	27	26.26	176	1.198	0	0	0	0	0	0	0	0	0		1		1	176	67.9	21.92
2018041011	1	non-smoker	0	0	0	31	24.16	179	1.192	0				0	0	0	0	0		1		1	178.5	64.6	20.27
2018027773	1	current smoker	0	0	0	46	21.31	175	1.191	0				0	0	0	0	0		1		1	174.5	54.5	17.9
2018019036	1	current smoker	1	0	0	54	25.95	181	1.181	0	0	1	1	0	0	0	0	0		1		1	180.5	71.6	21.98
2018042125	1	current smoker	1	0	0	37	23.41	182	1.166	0	0	0	0	0	0	0	0	0		1		1	182	66.5	20.08
2018000216	1	non-smoker	0	0	0	42	27.66	179	1.163	0	0	0	0	1	1	0	0	0	fundic gland	1	junction	1	178.5	75.8	23.79
2018036243	1	non-smoker	0	0	0	52	24.71	175	1.154	0	0	0	0	0	0	0	0	0		1		1	175	65.6	21.42
2018038622	1	non-smoker	0	1	0	57	28.34	175	1.14	0	0	1	1	0	0	0	0	0		1		1	175	76.1	24.85
2018037105	1	current smoker	0	0	0	43	24.53	177	1.128	0	0	1	1	0	0	0	0	0		1		1	177	68.1	21.74
2018037149	1	non-smoker	0	0	1	43	23.65	175	1.121	0				0	0	0	0	0		1		1	175	64.6	21.09
2018010915	1	current smoker	0	0	0	27	23.8	177	1.116	0	0	0	0	0	0	0	0	0		1		1	177	66.8	21.32
2018014676	1	current smoker	0	0	0	32	22.71	171	1.114	0				0	0	0	0	0		1		1	171	59.6	20.38
2018017634	1	non-smoker	0	0	0	38	25.96	182	1.11	0	0	1	1	0	0	0	0	0		1		1	182	77.5	23.4
2018041454	1	current smoker	0	0	0	35	25.93	176	1.108	0	0	0	0	0	0	0	0	0		1		1	176	72.5	23.41
2018027290	1	non-smoker	0	1	0	41	18.84	168	1.101	0				0	0	0	0	0		1		1	168	48.3	17.11
2018007328	1	non-smoker	0	0	0	35	21.13	169	1.099	0	1	1	1	0	0	0	0	0		1		1	169	54.9	19.22
2018016288	1	current smoker	1	1	0	41	25.64	176	1.094	0	0	1	1	0	0	0	0	0		1		1	175.5	72.2	23.44
2017065270	1	non-smoker	0	0	0	38	28.51	181	1.092	0	0	0	0	0	0	0	0	0		1		1	181	85.5	26.1
2018034595	1	current smoker	1	0	0	37	26.79	181	1.092	0	0	1	1	0	0	0	0	0		1		1	181	80.4	24.54
2018012390	1	non-smoker	0	0	0	37	22.5	172	1.089	0				0	0	0	0	0		1		1	172	61.1	20.65
2018033484	1	non-smoker	0	0	0	39	23.9	174	1.088	0				0	0	0	0	0		1		1	173.5	66.1	21.96
2018006427	1	non-smoker	0	1	0	39	22.98	181	1.088	0	0	0	0	0	0	0	0	0		1		1	181	69.2	21.12
2018033171	1	non-smoker	0	0	0	36	22.63	178	1.081	0	0	0	0	0	0	0	0	0		1		1	178	66.3	20.93
2018014614	1	non-smoker	0	0	0	34	22.3	175	1.081	0	0	0	0	0	0	0	0	0		1		1	175	63.2	20.64
2018031837	1	non-smoker	0	0	0	34	22.42	173	1.079	0	0	0	0	0	0	0	0	0		1		1	173	62.2	20.78
2018032527	1	non-smoker	0	0	0	44	26.52	177	1.076	0	0	1	1	0	0	0	0	0		1		1	177	77.2	24.64
2018005147	1	non-smoker	0	0	0	43	20.98	172	1.076	0	0	1	1	0	0	0	0	0		1		1	172	57.7	19.5
2018005541	1	current smoker	0	0	0	60	24.93	174	1.075	0	0	1	0	0	0	0	0	0		1		1	173.5	69.8	23.19
2018011992	1	current smoker	1	0	0	40	23.78	173	1.072	0	0	1	1	0	0	0	0	0		1		1	173	66.4	22.19
2018033430	1	non-smoker	0	0	0	51	28.36	177	1.072	0	0	0	0	0	0	0	0	0		1		1	177	82.9	26.46
2018008304	1	current smoker	1	1	0	50	26.19	181	1.071	0	0	0	0	0	0	0	0	0		1		1	180.5	79.7	24.46
2018020431	1	current smoker	0	1	0	43	23.97	179	1.07	0	0	0	0	0	0	0	0	0		1		1	178.5	71.4	22.41
2018040145	1	non-smoker	0	1	0	72	19.95	173	1.07	0	0	1	1	0	0	0	0	0		1		1	172.5	55.5	18.65
2018041384	1	non-smoker	0	0	0	29	32.01	188	1.069	0	0	0	0	0	0	0	0	0		1		1	188	105.8	29.93
2018029656	1	current smoker	1	0	0	40	19.95	170	1.068	0	0	0	0	0	0	0	0	0		1		1	170	54	18.69
2018028361	1	non-smoker	0	1	1	53	25.57	178	1.067	0	0	1	1	0	0	0	0	0		1		1	178	75.9	23.96
2018019037	1	non-smoker	1	0	0	63	21.11	175	1.065	0	0	1	1	0	0	0	0	0		1		1	175	60.7	19.82
2018031705	1	non-smoker	0	0	0	40	25.1	177	1.061	0	0	0	0	0	0	0	0	0		1		1	177	74.1	23.65
2018003527	1	non-smoker	0	0	0	45	24.49	175	1.059	0	0	1	1	0	0	0	0	0		1		1	175	70.8	23.12
2018020997	1	non-smoker	0	0	0	50	24.25	175	1.056	0	0	1	1	0	0	0	0	0		1		1	175	70.3	22.96
2018012637	1	non-smoker	0	0	0	33	24.42	175	1.056	0	0	0	0	0	0	0	0	0		1		1	175	70.8	23.12
2018034919	1	non-smoker	0	0	0	38	24.29	172	1.055	0	0	0	0	0	0	0	0	0		1		1	172	68.1	23.02
2018034983	1	current smoker	1	0	0	42	27.74	178	1.055	0	0	1	1	0	0	0	0	0		1		1	178	83.3	26.29
2018015209	1	non-smoker	0	0	0	33	21.18	175	1.053	0	0	0	0	0	0	0	0	0		1		1	175	61.6	20.11
2017065483	1	current smoker	0	0	1	63	21.39	172	1.051	0	0	1	1	0	0	0	0	0		1		1	172	60.2	20.35
2018037061	1	non-smoker	0	0	0	32	19.62	169	1.051	0	0	0	0	0	0	0	0	0		1		1	168.5	53	18.67
2018030624	1	non-smoker	0	0	0	31	22.36	170	1.049	0	0	0	0	0	0	0	0	0		1		1	170	61.6	21.31
2018006696	1	current smoker	1	1	0	41	22.4	176	1.048	0	0	1	1	0	0	0	0	0		1		1	176	66.2	21.37
2018021966	1	current smoker	0	0	0	39	25.53	179	1.047	0	0	0	0	0	0	0	0	0		1		1	179	78.1	24.38
2018009857	1	current smoker	0	0	0	41	21.95	174	1.043	0	0	1	1	0	0	0	0	0		1		1	174	63.7	21.04
2018028418	1	non-smoker	0	0	0	43	23.46	170	1.043	0				0	0	0	0	0		1		1	170	65	22.49
2018031906	1	current smoker	0	0	0	44	21.82	171	1.041	0	0	0	0	0	0	0	0	0		1		1	171	61.3	20.96
2018030046	1	non-smoker	0	0	1	41	22.98	178	1.04	0				0	0	0	0	0		1		1	177.5	69.6	22.09
2018016917	1	non-smoker	0	0	0	46	22.28	169	1.04	0	0	1	1	0	0	0	0	0		1		1	169	61.2	21.43
2018034643	1	non-smoker	1	0	0	48	25.21	174	1.038	0				0	0	0	0	0		1		1	174	73.5	24.28
2018015290	1	current smoker	1	0	0	46	23.63	170	1.036	0	0	0	0	0	0	0	0	0		1		1	170	65.9	22.8
2018010021	1	non-smoker	0	1	0	55	23.53	169	1.031	0	0	0	0	0	0	0	0	0		1		1	169	65.2	22.83
2018032400	1	non-smoker	0	0	0	41	25.7	178	1.027	0	0	1	1	0	0	0	0	0		1		1	178	79.3	25.03
2018034201	1	current smoker	0	0	0	37	24.23	171	1.027	0	0	0	0	0	0	0	0	0		1		1	171	69	23.6
2018023503	1	current smoker	0	1	0	43	23.51	175	1.026	0	0	0	0	0	0	0	0	0		1		1	175	70.2	22.92
2018034203	1	current smoker	1	0	0	40	23.2	173	1.024	0	0	0	0	0	0	0	0	0		1		1	172.5	67.4	22.65
2018036368	1	non-smoker	0	0	0	40	30.21	176	1.023	0	0	0	0	0	0	0	0	0		1		1	176	91.5	29.54
2018022593	1	non-smoker	1	0	0	37	22.41	171	1.023	0	0	1	1	0	0	0	0	0		1		1	170.5	63.7	21.91
2018006219	1	current smoker	0	0	0	34	29.5	181	1.022	0	0	0	0	0	0	0	0	0		1		1	181	94.6	28.88
2018041529	1	non-smoker	0	0	0	42	20.78	170	1.021	0	0	0	0	0	0	0	0	0		1		1	170	58.8	20.35
2018020805	1	non-smoker	0	0	0	59	21.01	168	1.019	0	0	0	0	0	0	0	0	0		1		1	168	58.2	20.62
2018019046	1	non-smoker	0	1	0	78	23.09	170	1.019	0	0	1	1	0	0	0	0	0		1		1	170	65.5	22.66
2018038601	1	non-smoker	0	0	0	41	26.21	177	1.018	0	0	0	0	0	0	0	0	0		1		1	176.5	80.2	25.74
2018007408	1	non-smoker	0	0	0	43	22.62	169	1.017	0	0	0	0	0	0	0	0	0		1		1	169	63.5	22.23
2018035698	1	non-smoker	0	0	0	60	22.12	165	1.017	0	0	1	1	0	0	0	0	0		1		1	165	59.2	21.74
2018028079	1	non-smoker	0	0	0	35	24.88	177	1.017	0	0	0	0	0	0	0	0	0		1		1	176.5	76.2	24.46
2018037239	1	current smoker	0	0	0	54	24.66	175	1.015	0	0	0	0	0	0	0	0	0		1		1	175	74.4	24.29
2018014768	1	current smoker	0	1	1	52	23.8	176	1.011	0	0	0	0	0	0	0	0	0		1		1	175.5	72.5	23.54
2018009638	1	current smoker	1	1	0	52	22.25	177	1.01	0	0	0	0	1	0	1	0	1	inflammatory	1	pylorus	1	177	69	22.02
2018000311	1	non-smoker	1	0	0	39	24.58	173	1.01	0	0	0	0	0	0	0	0	0		1		1	172.5	72.4	24.33
2018030065	1	current smoker	1	0	0	43	25.1	172	1.009	0	0	1	1	0	0	0	0	0		1		1	172	73.6	24.88
2018007607	1	non-smoker	0	0	0	32	24.04	174	1.008	0	0	0	0	0	0	0	0	0		1		1	174	72.2	23.85
2018011470	1	non-smoker	0	1	0	59	23.91	170	1.007	0	0	1	1	0	0	0	0	0		1		1	170	68.6	23.74
2018031328	1	current smoker	0	0	0	41	20.43	167	1.006	0				0	0	0	0	0		1		1	166.5	56.3	20.31
2018031749	1	non-smoker	0	0	0	58	23.2	171	1.005	0	0	1	0	0	0	0	0	0		1		1	171	67.5	23.08
2018005638	1	current smoker	0	0	0	37	23.31	172	1.004	0	0	0	0	0	0	0	0	0		1		1	172	68.7	23.22
2018004451	1	non-smoker	0	1	0	49	24.31	175	1.003	0	0	1	1	0	0	0	0	0		1		1	175	74.2	24.23
2018015275	1	non-smoker	0	1	0	43	25.66	171	1.003	0	1	0	0	0	0	0	0	0		1		1	170.5	74.4	25.59
2018014707	1	current smoker	0	0	0	29	20.71	172	1.002	0	0	0	0	1	0	1	0	1	inflammatory	1	junction	1	171.5	60.8	20.67
2018005634	1	current smoker	0	0	0	50	21.3	172	1.002	0	0	0	0	0	0	0	0	0		1		1	172	62.9	21.26
2018029843	1	non-smoker	0	0	0	52	26.69	177	1.001	0	0	0	0	0	0	0	0	0		1		1	177	83.5	26.65
2018043364	1	non-smoker	0	0	0	51	26.89	177	1.001	0	0	1	1	0	0	0	0	0		1		1	177	84.2	26.88
2018012145	1	current smoker	0	0	0	40	25.69	178	1	0	0	0	0	0	0	0	0	0		1		1	178	81.4	25.69
2017065216	1	non-smoker	0	0	0	39	26.03	177	0.999	0	0	0	0	0	0	0	0	0		1		1	177	81.6	26.05
2018028096	1	current smoker	0	0	1	49	24.04	176	0.994	0	0	0	0	1	1	0	0	0	fundic gland	1	body	1	176	74.9	24.18
2018033765	1	non-smoker	0	0	0	32	24.7	173	0.994	0				0	0	0	0	0		1		1	173	74.4	24.86
2018033276	1	current smoker	1	0	0	36	24.6	177	0.993	0	0	0	0	0	0	0	0	0		1		1	177	77.6	24.77
2018008272	1	non-smoker	0	0	0	38	23.87	172	0.993	0	0	1	1	0	0	0	0	0		1		1	171.5	70.7	24.04
2018019456	1	non-smoker	0	1	0	56	20.09	168	0.99	0				0	0	0	0	0		1		1	168	57.3	20.3
2018037429	1	non-smoker	0	0	0	53	23.45	173	0.987	0	0	0	0	0	0	0	0	0		1		1	173	71.1	23.76
2018008382	1	current smoker	1	0	0	56	22.48	169	0.985	0	0	1	1	0	0	0	0	0		1		1	168.5	64.8	22.82
2018015284	1	current smoker	1	1	0	44	24.58	174	0.984	0	0	0	0	0	0	0	0	0		1		1	173.5	75.2	24.98
2018020321	1	current smoker	0	0	0	50	26.02	173	0.983	0	0	1	1	0	0	0	0	0		1		1	173	79.2	26.46
2018027295	1	current smoker	0	0	0	41	25.88	177	0.983	0	0	0	0	0	0	0	0	0		1		1	176.5	82	26.32
2018013530	1	non-smoker	0	1	0	45	21.8	172	0.983	0	0	0	0	0	0	0	0	0		1		1	172	65.6	22.17
2018036163	1	non-smoker	0	0	0	46	25.13	178	0.983	0	0	1	1	0	0	0	0	0		1		1	178	81	25.56
2018030331	1	current smoker	0	0	0	47	23.3	174	0.981	0	1	1	1	0	0	0	0	0		1		1	174	71.9	23.75
2018032655	1	non-smoker	0	0	0	53	23.15	170	0.98	0	0	0	0	0	0	0	0	0		1		1	170	68.3	23.63
2018011263	1	non-smoker	1	0	0	42	26.12	167	0.979	0	0	0	0	0	0	0	0	0		1		1	167	74.4	26.68
2018041214	1	non-smoker	0	0	0	45	24.19	172	0.979	0	0	0	0	0	0	0	0	0		1		1	172	73.1	24.71
2018019106	1	current smoker	0	0	0	40	27.34	175	0.978	0	0	0	0	0	0	0	0	0		1		1	174.5	85.1	27.95
2018000612	1	current smoker	0	0	0	35	29.12	184	0.977	0	0	1	1	0	0	0	0	0		1		1	184	100.9	29.8
2018029904	1	non-smoker	0	0	0	46	30.47	176	0.977	0	0	0	0	0	0	0	0	0		1		1	176	96.6	31.19
2018017669	1	current smoker	0	0	0	53	22.49	175	0.977	0	0	0	0	0	0	0	0	0		1		1	174.5	70.1	23.02
2018028074	1	non-smoker	0	1	0	50	24.15	170	0.976	0	0	0	0	0	0	0	0	0		1		1	170	71.5	24.74
2018009597	1	current smoker	0	0	0	41	20.92	168	0.976	0	0	0	0	0	0	0	0	0		1		1	168	60.5	21.44
2018018729	1	current smoker	0	0	0	38	20.21	170	0.975	0	0	0	0	0	0	0	0	0		1		1	170	59.9	20.73
2018030057	1	non-smoker	0	0	0	49	26.24	172	0.973	0	0	0	0	0	0	0	0	0		1		1	172	79.8	26.97
2018008253	1	non-smoker	0	0	1	52	20.72	170	0.971	0				0	0	0	0	0		1		1	170	61.7	21.35
2018027073	1	non-smoker	0	0	0	41	18.67	169	0.971	0	0	0	0	0	0	0	0	0		1		1	169	54.9	19.22
2018011044	1	non-smoker	0	0	0	37	20.6	176	0.971	0	0	0	0	0	0	0	0	0		1		1	176	65.7	21.21
2018030647	1	non-smoker	0	0	0	50	24.64	172	0.969	0	0	0	0	0	0	0	0	0		1		1	172	75.2	25.42
2018000993	1	non-smoker	0	0	0	47	22.44	172	0.968	0	0	1	1	0	0	0	0	0		1		1	172	68.6	23.19
2018018219	1	non-smoker	0	0	0	36	23.24	170	0.966	0	0	1	1	0	0	0	0	0		1		1	170	69.5	24.05
2018040157	1	non-smoker	0	1	0	49	23.89	175	0.965	0	0	0	0	0	0	0	0	0		1		1	175	75.8	24.75
2018043086	1	non-smoker	0	0	0	34	20.21	166	0.965	0	1	1	1	0	0	0	0	0		1		1	166	57.7	20.94
2018036273	1	non-smoker	0	1	0	53	23.56	168	0.965	0	0	1	1	0	0	0	0	0		1		1	168	68.9	24.41
2018029740	1	non-smoker	0	0	0	43	22.94	170	0.965	0	0	0	0	0	0	0	0	0		1		1	170	68.7	23.77
2018010062	1	current smoker	1	0	1	66	18.8	168	0.963	0	0	0	0	0	0	0	0	0		1		1	168	55.1	19.52
2018031200	1	non-smoker	1	0	0	62	23.13	172	0.961	0				0	0	0	0	0		1		1	172	71.2	24.07
2018026685	1	non-smoker	1	1	0	51	24.04	170	0.96	0	0	1	1	0	0	0	0	0		1		1	170	72.4	25.05
2018020379	1	non-smoker	0	0	0	46	26.62	175	0.959	0	0	0	0	0	0	0	0	0		1		1	175	85	27.76
2018017171	1	current smoker	1	1	0	48	28.34	175	0.959	0	1	1	1	0	0	0	0	0		1		1	174.5	90	29.56
2018015071	1	non-smoker	0	0	0	41	18.34	165	0.958	0				0	0	0	0	0		1		1	165	52.1	19.14
2018042647	1	non-smoker	0	1	0	48	23.6	171	0.956	0	0	0	0	0	0	0	0	0		1		1	171	72.2	24.69
2018037673	1	non-smoker	0	0	0	56	20.44	170	0.955	0	0	0	0	0	0	0	0	0		1		1	169.5	61.5	21.41
2018011167	1	current smoker	1	0	0	42	22.53	171	0.955	0	0	1	1	0	0	0	0	0		1		1	171	69	23.6
2018037291	1	current smoker	0	1	0	44	23	172	0.954	0	0	1	1	0	0	0	0	0		1		1	172	71.3	24.1
2018020570	1	non-smoker	1	0	0	48	23.89	173	0.954	0	0	0	0	0	0	0	0	0		1		1	172.5	74.5	25.04
2018026316	1	current smoker	0	0	0	35	26.47	173	0.952	0	0	0	0	0	0	0	0	0		1		1	173	83.2	27.8
2018018304	1	non-smoker	0	0	0	43	20.75	172	0.952	0	0	0	0	0	0	0	0	0		1		1	171.5	64.1	21.79
2018017477	1	current smoker	0	0	0	36	23.35	170	0.95	0	0	0	0	0	0	0	0	0		1		1	170	71	24.57
2018040119	1	current smoker	0	0	0	42	21.27	173	0.95	0	0	0	0	0	0	0	0	0		1		1	173	67	22.39
2018041638	1	non-smoker	0	0	0	39	24.36	170	0.95	0	0	0	0	0	0	0	0	0		1		1	170	74.1	25.64
2018017510	1	non-smoker	0	0	0	48	23.72	173	0.95	0	0	0	0	0	0	0	0	0		1		1	172.5	74.3	24.97
2018020390	1	non-smoker	0	0	0	66	27.17	174	0.95	0	0	0	0	0	0	0	0	0		1		1	173.5	86.1	28.6
2018016127	1	current smoker	1	0	0	55	24.48	170	0.95	0	0	1	1	0	0	0	0	0		1		1	170	74.5	25.78
2018027228	1	non-smoker	0	0	0	58	19.78	172	0.95	0	0	0	0	0	0	0	0	0		1		1	172	61.6	20.82
2018006749	1	current smoker	0	0	0	43	22.04	171	0.949	0	0	0	0	0	0	0	0	0		1		1	171	67.9	23.22
2018008214	1	non-smoker	0	0	0	45	21.74	171	0.949	0	0	0	0	0	0	0	0	0		1		1	170.5	66.6	22.91
2018027812	1	non-smoker	0	0	0	40	25.19	173	0.949	0				0	0	0	0	0		1		1	172.5	79	26.55
2018023336	1	non-smoker	0	0	0	40	22.03	172	0.949	0	0	0	0	0	0	0	0	0		1		1	172	68.7	23.22
2018007568	1	current smoker	0	0	0	32	23.08	172	0.947	0	0	0	0	0	0	0	0	0		1		1	172	72.1	24.37
2018009765	1	non-smoker	0	1	0	29	22.05	174	0.947	0				0	0	0	0	0		1		1	173.5	70.1	23.29
2018020961	1	non-smoker	0	0	0	38	24.91	174	0.946	0	0	0	0	0	0	0	0	0		1		1	174	79.7	26.32
2018034074	1	non-smoker	0	0	0	45	19.27	175	0.946	0	0	0	0	0	0	0	0	0		1		1	175	62.4	20.38
2018022192	1	non-smoker	0	0	0	52	19.07	170	0.945	0	0	1	1	0	0	0	0	0		1		1	170	58.3	20.17
2018039553	1	non-smoker	0	0	0	55	24.09	173	0.944	0				0	0	0	0	0		1		1	173	76.4	25.53
2018037523	1	current smoker	0	0	1	55	24.18	169	0.943	0	0	1	1	0	0	0	0	0		1		1	168.5	72.8	25.64
2018026742	1	non-smoker	0	0	0	49	22.75	170	0.942	0	0	0	0	0	0	0	0	0		1		1	170	69.8	24.15
2018007158	1	current smoker	0	0	0	37	22.91	173	0.942	0				0	0	0	0	0		1		1	173	72.8	24.32
2018028411	1	non-smoker	0	0	0	48	21.24	170	0.941	0	0	1	1	0	0	0	0	0		1		1	170	65.2	22.56
2018034597	1	current smoker	1	0	0	50	21.67	173	0.941	0	0	1	1	0	0	0	0	0		1		1	172.5	68.5	23.02
2018017270	1	non-smoker	0	0	0	29	24.31	167	0.94	0				0	0	0	0	0		1		1	167	72.1	25.85
2018042120	1	non-smoker	0	0	0	40	25.17	170	0.94	0	0	0	0	0	0	0	0	0		1		1	170	77.4	26.78
2018019388	1	non-smoker	0	0	0	53	20.03	170	0.94	0	0	0	0	0	0	0	0	0		1		1	170	61.6	21.31
2018018491	1	non-smoker	0	0	0	48	23.45	170	0.939	0	0	0	0	1	0	1	0	1	inflammatory	1	cardia	1	170	72.2	24.98
2018039657	1	non-smoker	0	1	0	40	27.03	170	0.938	0	0	0	0	0	0	0	0	0		1		1	170	83.3	28.82
2018034027	1	non-smoker	0	0	0	36	20.39	168	0.936	0	0	0	0	0	0	0	0	0		1		1	168	61.5	21.79
2018018861	1	current smoker	1	0	0	50	21.6	171	0.936	0	0	1	1	0	0	0	0	0		1		1	171	67.5	23.08
2018000374	1	current smoker	0	0	0	37	20.77	167	0.935	0	0	0	0	0	0	0	0	0		1		1	166.5	61.6	22.22
2018041862	1	non-smoker	0	1	0	28	26.42	175	0.934	0	0	0	0	0	0	0	0	0		1		1	175	86.6	28.28
2018005151	1	current smoker	0	0	0	44	21.97	175	0.933	0	0	0	0	0	0	0	0	0		1		1	175	72.1	23.54
2018042423	1	non-smoker	0	0	0	44	21.92	169	0.933	0	0	0	0	0	0	0	0	0		1		1	169	67.1	23.49
2018040954	1	non-smoker	0	1	0	48	21.44	165	0.932	0	0	0	0	0	0	0	0	0		1		1	165	62.6	22.99
2018012392	1	non-smoker	0	0	0	40	23.48	170	0.932	0	0	0	0	0	0	0	0	0		1		1	170	72.8	25.19
2018023339	1	non-smoker	0	1	0	67	24.13	174	0.932	0	0	0	0	0	0	0	0	0		1		1	174	78.4	25.9
2018041093	1	non-smoker	0	0	0	43	22.75	170	0.931	0	0	0	0	0	0	0	0	0		1		1	170	70.6	24.43
2018030490	1	non-smoker	0	1	0	60	24.48	168	0.931	0	0	1	1	0	0	0	0	0		1		1	168	74.2	26.29
2018000088	1	current smoker	0	0	0	37	25.75	173	0.93	0	0	0	0	0	0	0	0	0		1		1	173	82.9	27.7
2018029246	1	current smoker	1	0	0	45	25.01	170	0.925	0	0	0	0	0	0	0	0	0		1		1	170	78.1	27.02
2018000519	1	non-smoker	0	0	0	54	21.38	168	0.924	0	0	0	0	0	0	0	0	0		1		1	168	65.3	23.14
2018041910	1	non-smoker	0	0	0	54	24.63	171	0.923	0	0	1	1	0	0	0	0	0		1		1	171	78	26.67
2018041493	1	current smoker	1	1	0	46	21.2	169	0.923	0	0	0	0	0	0	0	0	0		1		1	168.5	65.2	22.96
2018009845	1	non-smoker	0	0	0	32	24.18	173	0.923	0	0	0	0	0	0	0	0	0		1		1	173	78.4	26.2
2018020313	1	non-smoker	1	0	0	36	20.3	167	0.922	0	0	0	0	0	0	0	0	0		1		1	167	61.4	22.02
2018042650	1	non-smoker	0	0	0	48	20.49	165	0.922	0	0	1	1	0	0	0	0	0		1		1	165	60.5	22.22
2018018626	1	current smoker	1	0	0	45	22.04	171	0.922	0	0	1	1	0	0	0	0	0		1		1	171	69.9	23.9
2018018169	1	non-smoker	0	1	0	53	23.54	168	0.92	0	0	0	0	0	0	0	0	0		1		1	168	72.2	25.58
2018009535	1	non-smoker	0	0	1	44	19.87	165	0.92	0				0	0	0	0	0		1		1	165	58.8	21.6
2018022600	1	current smoker	1	0	0	52	23.1	170	0.92	0	0	0	0	0	0	0	0	0		1		1	170	72.6	25.12
2018027895	1	non-smoker	0	0	0	38	23.03	170	0.919	0	0	0	0	0	0	0	0	0		1		1	170	72.4	25.05
2018007714	1	current smoker	0	0	0	42	26.69	175	0.918	0	0	0	0	0	0	0	0	0		1		1	175	89	29.06
2018018878	1	current smoker	0	1	0	65	22.49	169	0.916	0	0	0	0	0	0	0	0	0		1		1	169	70.1	24.54
2018011185	1	non-smoker	0	0	0	41	23.3	172	0.916	0				0	0	0	0	0		1		1	171.5	74.8	25.43
2018026948	1	current smoker	0	0	0	48	21.71	169	0.915	0	0	0	0	0	0	0	0	0		1		1	169	67.8	23.74
2018031654	1	non-smoker	0	0	0	27	20.04	170	0.915	0				0	0	0	0	0		1		1	170	63.3	21.9
2018013268	1	non-smoker	0	0	0	40	22.18	168	0.914	0	0	0	0	0	0	0	0	0		1		1	168	68.5	24.27
2018007374	1	non-smoker	0	0	0	35	23.59	174	0.913	0	0	0	0	0	0	0	0	0		1		1	174	78.2	25.83
2018000626	1	non-smoker	0	0	0	34	23.45	168	0.913	0	0	0	0	0	0	0	0	0		1		1	168	72.5	25.69
2018034954	1	non-smoker	0	0	0	53	20.02	161	0.912	0	0	0	0	0	0	0	0	0		1		1	161	56.9	21.95
2018016873	1	non-smoker	0	0	0	58	21.88	170	0.911	0	0	0	0	0	0	0	0	0		1		1	170	69.4	24.01
2018026207	1	current smoker	0	1	0	62	22.44	170	0.911	0	0	1	1	0	0	0	0	0		1		1	170	71.2	24.64
2018022427	1	current smoker	0	0	0	59	19.86	163	0.91	0	0	1	1	0	0	0	0	0		1		1	162.5	57.6	21.81
2018007774	1	current smoker	0	0	0	35	21.23	171	0.91	0				0	0	0	0	0		1		1	171	68.2	23.32
2018030473	1	non-smoker	0	0	0	39	20.89	171	0.909	0	0	0	0	0	0	0	0	0		1		1	170.5	66.8	22.98
2018033286	1	current smoker	1	0	0	34	24.41	176	0.909	0	0	1	1	0	0	0	0	0		1		1	176	83.2	26.86
2018018664	1	non-smoker	0	0	1	46	22.63	172	0.907	0	0	0	0	0	0	0	0	0		1		1	172	73.8	24.95
2018021652	1	current smoker	1	0	0	43	22.47	166	0.907	0	0	1	1	0	0	0	0	0		1		1	166	68.3	24.79
2018014743	1	non-smoker	1	1	0	50	22.32	169	0.905	0	0	0	0	0	0	0	0	0		1		1	168.5	70	24.65
2018038221	1	non-smoker	0	0	0	36	22.45	169	0.904	0	0	0	0	0	0	0	0	0		1		1	169	70.9	24.82
2018003431	1	non-smoker	0	1	0	45	21.94	165	0.904	0	0	0	0	0	0	0	0	0		1		1	165	66.1	24.28
2018023239	1	non-smoker	0	0	0	52	19.43	173	0.902	0	0	0	0	0	0	0	0	0		1		1	173	64.5	21.55
2018022596	1	non-smoker	0	0	0	41	20.55	171	0.901	0	0	0	0	0	0	0	0	0		1		1	170.5	66.3	22.81
2018027774	1	non-smoker	0	0	0	45	24.28	169	0.9	0				0	0	0	0	0		1		1	168.5	76.6	26.98
2018006667	1	non-smoker	0	1	0	70	22.75	169	0.9	0	0	1	1	0	0	0	0	0		1		1	169	72.2	25.28
2018014631	1	non-smoker	0	0	0	51	20.04	168	0.899	0	0	1	1	0	0	0	0	0		1		1	168	62.9	22.29
2018020438	1	current smoker	0	0	0	35	16.78	162	0.899	0	0	0	0	0	0	0	0	0		1		1	162	49	18.67
2018028430	1	non-smoker	0	0	0	30	22.57	175	0.898	0	0	1	1	0	0	0	0	0		1		1	175	77	25.14
2018013403	1	non-smoker	1	0	0	38	21.77	172	0.897	0	0	0	0	0	0	0	0	0		1		1	172	71.8	24.27
2018037076	1	current smoker	0	0	1	41	20.76	167	0.896	0	0	0	0	0	0	0	0	0		1		1	167	64.6	23.16
2018037457	1	non-smoker	0	0	0	55	21.07	171	0.896	0	0	0	0	0	0	0	0	0		1		1	171	68.8	23.53
2018016297	1	current smoker	0	1	0	47	17.74	161	0.896	0	0	0	0	0	0	0	0	0		1		1	161	51.3	19.79
2018019387	1	non-smoker	1	0	0	44	21.93	171	0.894	0	0	1	1	0	0	0	0	0		1		1	171	71.7	24.52
2018027045	1	non-smoker	0	0	0	37	19.49	168	0.893	0				0	0	0	0	0		1		1	167.5	61.2	21.81
2018018498	1	non-smoker	1	1	0	47	20.35	166	0.892	0	0	1	1	0	0	0	0	0		1		1	165.5	62.5	22.82
2018016316	1	current smoker	0	0	1	48	20.28	168	0.892	0	0	0	0	0	0	0	0	0		1		1	168	64.2	22.75
2018021948	1	non-smoker	0	0	0	35	22.39	169	0.889	0	0	0	0	0	0	0	0	0		1		1	169	71.9	25.17
2018018858	1	non-smoker	1	0	0	49	26.85	170	0.889	0	0	0	0	0	0	0	0	0		1		1	170	87.3	30.21
2018040312	1	current smoker	0	0	0	39	20.36	169	0.888	0	0	0	0	1	0	1	0	1	inflammatory	1	body	1	169	65.5	22.93
2018028241	1	non-smoker	1	0	0	43	22.41	170	0.888	0	0	0	0	0	0	0	0	0		1		1	170	72.9	25.22
2018033965	1	non-smoker	0	0	0	53	22.28	170	0.888	0				0	0	0	0	0		1		1	170	72.5	25.09
2018030542	1	non-smoker	0	0	0	44	22.4	170	0.888	0	0	1	1	0	0	0	0	0		1		1	170	72.9	25.22
2017066345	1	non-smoker	0	0	0	44	25.66	173	0.885	0	0	1	1	0	0	0	0	0		1		1	173	86.8	29
2018000060	1	current smoker	1	0	0	54	18.36	164	0.885	0	0	1	1	0	0	0	0	0		1		1	164	55.8	20.75
2018006038	1	current smoker	0	0	0	51	23.28	168	0.884	0	0	0	0	0	0	0	0	0		1		1	168	74.3	26.33
2018007878	1	non-smoker	0	1	0	51	22.02	169	0.884	0				0	0	0	0	0		1		1	168.5	70.7	24.9
2018011985	1	non-smoker	0	0	1	48	21.63	168	0.883	0	0	0	0	0	0	0	0	0		1		1	167.5	68.7	24.49
2018030300	1	current smoker	0	0	0	58	21.6	167	0.883	0	0	0	0	0	0	0	0	0		1		1	167	68.2	24.45
2018008128	1	current smoker	1	0	0	54	20.6	166	0.882	0	0	1	1	0	0	0	0	0		1		1	165.5	64	23.37
2018019829	1	non-smoker	0	1	0	43	21.67	170	0.881	0	0	1	1	0	0	0	0	0		1		1	170	71.1	24.6
2018015078	1	current smoker	0	1	0	41	21.22	166	0.881	0	0	1	1	0	0	0	0	0		1		1	166	66.4	24.1
2018009552	1	non-smoker	0	0	0	43	19.94	166	0.881	0	0	0	0	0	0	0	0	0		1		1	166	62.4	22.64
2018010219	1	non-smoker	0	0	0	42	21.82	168	0.88	0	0	0	0	0	0	0	0	0		1		1	168	70	24.8
2018023821	1	non-smoker	0	0	0	43	25.82	173	0.879	0	0	0	0	0	0	0	0	0		1		1	173	87.9	29.37
2018008260	1	non-smoker	0	0	0	46	21.27	161	0.878	0				0	0	0	0	0		1		1	160.5	62.4	24.22
2018029858	1	non-smoker	0	0	0	39	19.68	165	0.877	0	0	0	0	0	0	0	0	0		1		1	165	61.1	22.44
2018017948	1	non-smoker	0	0	0	68	22.85	166	0.877	0	0	0	0	0	0	0	0	0		1		1	165.5	71.4	26.07
2018009650	1	non-smoker	1	1	0	54	21.66	171	0.875	0	0	0	0	1	1	0	0	0	fundic gland	1	fundus	1	170.5	72	24.77
2018017656	1	current smoker	0	0	0	49	21.83	166	0.875	0	0	0	0	0	0	0	0	0		1		1	165.5	68.3	24.94
2018034202	1	current smoker	0	0	0	38	23.49	169	0.874	0	0	0	0	0	0	0	0	0		1		1	168.5	76.3	26.87
2018000306	1	current smoker	0	0	0	43	22.15	168	0.873	0	0	1	1	0	0	0	0	0		1		1	168	71.6	25.37
2018020635	1	non-smoker	0	0	0	48	19.88	167	0.872	0	0	1	1	0	0	0	0	0		1		1	167	63.6	22.8
2018000800	1	non-smoker	0	0	0	50	19.85	169	0.872	0	0	0	0	0	0	0	0	0		1		1	169	65	22.76
2017065921	1	non-smoker	0	0	1	68	20.84	172	0.87	0	0	0	0	0	0	0	0	0		1		1	172	70.9	23.97
2018016872	1	current smoker	0	0	0	49	22.62	172	0.869	0	0	0	0	0	0	0	0	0		1		1	171.5	76.6	26.04
2018021814	1	current smoker	0	0	0	68	21.27	169	0.866	0	0	1	1	0	0	0	0	0		1		1	168.5	69.7	24.55
2018006017	1	current smoker	0	0	0	38	22.57	172	0.866	0	0	0	0	0	0	0	0	0		1		1	172	77.1	26.06
2018000266	1	non-smoker	1	1	0	49	23.53	168	0.866	0	0	1	1	0	0	0	0	0		1		1	168	76.7	27.18
2018026963	1	non-smoker	0	1	0	59	19.86	170	0.864	0	0	1	1	0	0	0	0	0		1		1	170	66.4	22.98
2018005328	1	non-smoker	0	0	0	37	24.9	173	0.862	0	0	1	1	0	0	0	0	0		1		1	173	86.5	28.9
2018018731	1	current smoker	0	0	0	43	23.69	171	0.861	0	0	1	1	0	0	0	0	0		1		1	171	80.5	27.53
2018013167	1	non-smoker	0	0	0	33	24.46	169	0.86	0	0	1	1	0	0	0	0	0		1		1	169	81.2	28.43
2018042119	1	non-smoker	0	0	0	31	21.54	168	0.859	0				0	0	0	0	0		1		1	168	70.8	25.09
2018000378	1	current smoker	0	1	0	37	28.4	172	0.857	0	0	0	0	0	0	0	0	0		1		1	172	98	33.13
2018031277	1	non-smoker	0	0	0	45	24.44	166	0.855	0				0	0	0	0	0		1		1	166	78.8	28.6
2018005466	1	non-smoker	0	0	0	41	20	164	0.854	0	0	0	0	0	0	0	0	0		1		1	164	63	23.42
2018012541	1	non-smoker	0	0	0	43	18.06	162	0.854	0	0	0	0	0	0	0	0	0		1		1	162	55.5	21.15
2018010980	1	current smoker	0	0	0	53	19.82	162	0.853	0				0	0	0	0	0		1		1	162	61	23.24
2018007817	1	non-smoker	0	1	0	57	20.54	165	0.852	0	0	0	0	0	0	0	0	0		1		1	165	65.6	24.1
2018010236	1	current smoker	1	0	0	46	21.07	165	0.851	0				0	0	0	0	0		1		1	165	67.4	24.76
2018015732	1	non-smoker	0	1	0	47	19.76	163	0.851	0	1	1	1	0	0	0	0	0		1		1	163	61.7	23.22
2018019142	1	non-smoker	1	0	0	68	17.67	161	0.85	0	0	1	1	0	0	0	0	0		1		1	161	53.9	20.79
2018006037	1	non-smoker	0	1	0	41	20.65	166	0.848	0	0	1	1	0	0	0	0	0		1		1	166	67.1	24.35
2018005409	1	current smoker	0	0	0	52	20.22	159	0.846	0	0	0	0	0	0	0	0	0		1		1	159	60.4	23.89
2018006016	1	current smoker	1	0	0	40	23.07	170	0.845	0	0	1	1	0	0	0	0	0		1		1	170	78.9	27.3
2018037939	1	non-smoker	1	0	0	40	20.35	164	0.845	0	0	0	0	0	0	0	0	0		1		1	164	64.8	24.09
2018019269	1	non-smoker	0	0	0	41	21.64	167	0.844	0	0	0	0	0	0	0	0	0		1		1	167	71.5	25.64
2018041355	1	non-smoker	1	1	0	56	20.52	161	0.843	0	0	0	0	0	0	0	0	0		1		1	161	63.1	24.34
2018042443	1	current smoker	0	0	0	46	19.55	162	0.842	0	0	0	0	0	0	0	0	0		1		1	162	60.9	23.21
2018022722	1	non-smoker	0	0	0	48	20.68	166	0.84	0	0	1	1	0	0	0	0	0		1		1	166	67.8	24.6
2018020440	1	current smoker	0	0	0	44	21.86	166	0.839	0	0	0	0	0	0	0	0	0		1		1	166	71.8	26.06
2018008242	1	non-smoker	0	1	0	52	18.19	170	0.839	0	0	0	0	0	0	0	0	0		1		1	169.5	62.3	21.68
2018018929	1	current smoker	1	0	0	40	18.25	162	0.839	0				0	0	0	0	0		1		1	162	57.1	21.76
2018026689	1	non-smoker	1	1	0	52	24.54	173	0.838	0	0	0	0	0	0	0	0	0		1		1	172.5	87.1	29.27
2018008312	1	non-smoker	0	0	0	45	22.5	168	0.837	0	0	0	0	0	0	0	0	0		1		1	168	75.9	26.89
2018029844	1	non-smoker	0	0	0	35	19.92	163	0.836	0	0	0	0	0	0	0	0	0		1		1	163	63.3	23.82
2018023705	1	non-smoker	0	0	0	61	25.15	167	0.836	0	0	0	0	0	0	0	0	0		1		1	167	83.9	30.08
2018041838	1	non-smoker	0	0	0	48	23.05	168	0.835	0				0	0	0	0	0		1		1	168	77.9	27.6
2018012661	1	non-smoker	0	0	0	33	22.39	165	0.834	0				0	0	0	0	0		1		1	165	73.1	26.85
2018000533	1	current smoker	0	0	0	42	25.95	175	0.833	0	0	0	0	0	0	0	0	0		1		1	175	95.4	31.15
2018031836	1	non-smoker	1	1	0	72	22.65	170	0.833	0	0	0	0	0	0	0	0	0		1		1	170	78.6	27.2
2018016040	1	current smoker	0	0	0	52	22	165	0.833	0	0	0	0	0	0	0	0	0		1		1	164.5	71.5	26.42
2018040627	1	current smoker	1	0	0	52	19.62	166	0.832	0	0	0	0	0	0	0	0	0		1		1	165.5	64.6	23.59
2018027893	1	current smoker	1	0	0	44	23.42	171	0.831	0	0	0	0	0	0	0	0	0		1		1	171	82.4	28.18
2018010210	1	non-smoker	0	0	0	51	23.58	170	0.831	0				0	0	0	0	0		1		1	170	82	28.37
2018019298	1	non-smoker	0	0	0	41	24.19	172	0.829	0	0	1	1	0	0	0	0	0		1		1	171.5	85.8	29.17
2018018641	1	non-smoker	1	1	0	47	20.05	162	0.829	0	0	0	0	0	0	0	0	0		1		1	161.5	63.1	24.19
2018030501	1	non-smoker	0	0	0	42	21.64	172	0.826	0				0	0	0	0	0		1		1	172	77.5	26.2
2018022432	1	non-smoker	0	0	0	57	17.83	160	0.825	0	0	0	0	0	0	0	0	0		1		1	160	55.3	21.6
2018019135	1	non-smoker	0	0	0	39	21.49	168	0.824	0	0	0	0	0	0	0	0	0		1		1	168	73.6	26.08
2018037506	1	non-smoker	1	0	0	46	25.4	168	0.824	0	0	1	1	0	0	0	0	0		1		1	168	87	30.82
2018040488	1	non-smoker	0	1	0	38	20.43	165	0.823	0	0	0	0	0	0	0	0	0		1		1	165	67.6	24.83
2018043757	1	non-smoker	0	0	0	36	21.19	166	0.822	0	0	0	0	0	0	0	0	0		1		1	166	71	25.77
2018012883	1	non-smoker	1	0	0	50	23.74	166	0.82	0	0	1	1	0	0	0	0	0		1		1	165.5	79.3	28.95
2018023316	1	non-smoker	0	0	0	51	18.32	160	0.82	0	0	0	0	0	0	0	0	0		1		1	160	57.2	22.34
2018022358	1	non-smoker	0	0	0	53	22.73	168	0.819	0	0	0	0	0	0	0	0	0		1		1	168	78.3	27.74
2018041152	1	current smoker	0	0	0	40	22.94	166	0.819	0	0	0	0	0	0	0	0	0		1		1	166	77.2	28.02
2018023823	1	non-smoker	0	1	0	30	20.04	166	0.817	0	0	1	1	0	0	0	0	0		1		1	166	67.6	24.53
2018007254	1	non-smoker	0	0	0	40	23.48	170	0.817	0	0	1	1	0	0	0	0	0		1		1	170	83.1	28.75
2018038703	1	current smoker	0	0	0	50	19.62	162	0.816	0	0	1	1	0	0	0	0	0		1		1	161.5	62.7	24.04
2018021589	1	non-smoker	0	0	0	41	21.35	164	0.816	0	0	0	0	0	0	0	0	0		1		1	164	70.4	26.17
2018023815	1	current smoker	1	1	0	54	17.01	156	0.816	0	1	1	1	0	0	0	0	0		1		1	156	50.7	20.83
2018008320	1	non-smoker	0	0	0	59	18.14	163	0.816	0	0	0	0	0	0	0	0	0		1		1	163	59.1	22.24
2018006122	1	non-smoker	0	0	0	44	24.03	172	0.815	0	0	0	0	0	0	0	0	0		1		1	172	87.2	29.48
2018028406	1	current smoker	0	0	0	44	23.59	168	0.814	0	0	0	0	0	0	0	0	0		1		1	168	81.8	28.98
2018010079	1	non-smoker	0	1	0	44	18.25	163	0.814	0				0	0	0	0	0		1		1	162.5	59.2	22.42
2018030047	1	non-smoker	0	1	0	76	18.72	167	0.813	0	0	1	1	0	0	0	0	0		1		1	167	64.2	23.02
2018035692	1	current smoker	1	0	0	42	22.13	165	0.81	0	0	0	0	0	0	0	0	0		1		1	165	74.4	27.33
2018030292	1	current smoker	0	1	0	61	19.2	167	0.809	0	0	0	0	0	0	0	0	0		1		1	167	66.2	23.74
2018034594	1	non-smoker	1	0	0	40	19.3	162	0.808	0	0	1	1	0	0	0	0	0		1		1	162	62.7	23.89
2018011946	1	non-smoker	0	1	0	63	19.63	165	0.807	0	0	0	0	0	0	0	0	0		1		1	165	66.2	24.32
2018000959	1	current smoker	0	0	0	49	20.79	167	0.805	0	0	0	0	0	0	0	0	0		1		1	167	72	25.82
2018006049	1	non-smoker	0	0	0	40	19.37	160	0.804	0	0	1	1	0	0	0	0	0		1		1	160	61.7	24.1
2018031825	1	current smoker	1	0	0	41	22.71	166	0.803	0	0	0	0	0	0	0	0	0		1		1	166	77.9	28.27
2018040916	1	non-smoker	0	0	0	36	20.82	163	0.803	0	0	0	0	0	0	0	0	0		1		1	163	68.9	25.93
2018027782	1	non-smoker	0	0	0	33	17.32	163	0.801	0				0	0	0	0	0		1		1	162.5	57.1	21.62
2018037146	1	current smoker	0	0	0	49	18.96	161	0.8	0	0	0	0	0	0	0	0	0		1		1	161	61.4	23.69
2018007308	1	current smoker	1	0	0	44	20.58	165	0.8	0	0	0	0	0	0	0	0	0		1		1	164.5	69.6	25.72
2018013436	1	current smoker	0	0	0	57	23.72	160	0.8	0	0	0	0	0	0	0	0	0		1		1	160	75.9	29.65
2018016381	1	non-smoker	0	1	1	57	19.36	164	0.8	0	0	1	1	0	0	0	0	0		1		1	164	65.1	24.2
2018021441	1	current smoker	0	0	0	55	21.01	164	0.797	0	0	0	0	0	0	0	0	0		1		1	164	70.9	26.36
2018030131	1	non-smoker	0	0	0	35	21.26	160	0.796	0	0	0	0	0	0	0	0	0		1		1	160	68.4	26.72
2018006332	1	non-smoker	0	0	0	48	21.42	161	0.795	0	0	0	0	0	0	0	0	0		1		1	161	69.8	26.93
2018018902	1	non-smoker	0	0	1	49	18.73	164	0.795	0	0	1	1	0	0	0	0	0		1		1	163.5	63	23.57
2018007284	1	current smoker	1	0	0	44	23.88	166	0.793	0	0	0	0	0	0	0	0	0		1		1	166	83	30.12
2018007170	1	current smoker	1	0	0	46	18.75	163	0.792	0	0	0	0	0	0	0	0	0		1		1	163	62.9	23.67
2018012082	1	current smoker	0	0	0	51	22.16	164	0.791	0	0	0	0	0	0	0	0	0		1		1	163.5	74.9	28.02
2018028282	1	current smoker	1	0	1	42	19.71	166	0.79	0	0	0	0	0	0	0	0	0		1		1	165.5	68.3	24.94
2018034003	1	non-smoker	0	0	0	44	19.81	159	0.79	0	0	0	0	0	0	0	0	0		1		1	159	63.4	25.08
2018020927	1	non-smoker	0	0	0	48	18.39	162	0.79	0	0	0	0	0	0	0	0	0		1		1	162	61.1	23.28
2018010234	1	non-smoker	0	0	1	72	19.32	168	0.79	0	0	0	0	0	0	0	0	0		1		1	168	69	24.45
2018029871	1	current smoker	1	0	0	43	19.37	160	0.788	1	0	1	1	0	0	0	0	0		1		1	160	62.9	24.57
2018021046	1	non-smoker	0	1	0	65	19.47	163	0.787	1	0	1	1	0	0	0	0	0		1		1	162.5	65.3	24.73
2018016918	1	non-smoker	0	0	0	54	22.7	165	0.787	1	0	0	0	0	0	0	0	0		1		1	165	78.5	28.83
2018032717	1	current smoker	0	0	0	49	25.1	165	0.785	1	0	0	0	0	0	0	0	0		1		1	165	87	31.96
2018020358	1	current smoker	1	0	1	42	18.34	162	0.784	1	0	0	0	0	0	0	0	0		1		1	161.5	61	23.39
2018011922	1	current smoker	0	0	0	35	25.29	170	0.782	1	0	0	0	0	0	0	0	0		1		1	170	93.5	32.35
2018028379	1	non-smoker	0	0	0	56	20.58	165	0.781	1	0	0	0	0	0	0	0	0		1		1	165	71.7	26.34
2018012105	1	current smoker	1	0	0	31	16.5	164	0.777	1	0	0	0	0	0	0	0	0		1		1	164	57.1	21.23
2018026103	1	current smoker	0	0	0	63	21.56	161	0.776	1	0	1	1	0	0	0	0	0		1		1	161	72	27.78
2018023393	1	non-smoker	1	1	0	68	20.78	158	0.774	1	0	0	0	0	0	0	0	0		1		1	158	67	26.84
2018013516	1	current smoker	0	0	0	41	22.65	165	0.774	1	0	0	0	0	0	0	0	0		1		1	165	79.7	29.27
2018032809	1	non-smoker	0	0	0	48	19.12	164	0.773	1	0	0	0	0	0	0	0	0		1		1	164	66.5	24.72
2018006951	1	current smoker	1	0	0	47	21.38	165	0.772	1	0	0	0	0	0	0	0	0		1		1	165	75.4	27.7
2018010035	1	current smoker	0	0	0	34	21.23	166	0.771	1	0	0	0	0	0	0	0	0		1		1	165.5	75.4	27.53
2018005689	1	current smoker	1	1	0	57	18.35	163	0.77	1	0	0	0	0	0	0	0	0		1		1	163	63.3	23.82
2018015349	1	non-smoker	0	0	0	40	18.71	161	0.769	1	0	0	0	0	0	0	0	0		1		1	161	63.1	24.34
2018017743	1	non-smoker	0	0	0	38	24.78	163	0.768	1	0	0	0	0	0	0	0	0		1		1	162.5	85.2	32.27
2018031886	1	non-smoker	0	0	0	44	22.88	163	0.765	1	0	0	0	0	0	0	0	0		1		1	163	79.5	29.92
2018037292	1	current smoker	0	0	0	53	20.97	161	0.763	1	0	0	0	0	0	0	0	0		1		1	161	71.2	27.47
2018023404	1	current smoker	1	0	0	46	22.07	163	0.763	1	0	0	0	0	0	0	0	0		1		1	163	76.9	28.94
2018037170	1	non-smoker	0	1	0	72	18.11	160	0.76	1	0	0	0	0	0	0	0	0		1		1	160	61	23.83
2018037082	1	current smoker	1	1	0	65	16.98	161	0.76	1	0	0	0	0	0	0	0	0		1		1	161	57.9	22.34
2018030052	1	non-smoker	0	0	0	61	23.72	168	0.759	1				0	0	0	0	0		1		1	167.5	87.7	31.26
2018023123	1	current smoker	0	0	0	62	18.83	162	0.757	1	0	0	0	1	0	1	1	0	hyperplastic	1	junction	1	161.5	64.9	24.88
2018007545	1	non-smoker	0	1	0	78	15.57	155	0.755	1	1	0	0	1	0	1	0	1	inflammatory	1	multiple sites	1	154.5	49.2	20.61
2018028064	1	non-smoker	0	0	0	50	17.66	162	0.755	1	0	1	0	0	0	0	0	0		1		1	162	61.4	23.4
2018006195	1	current smoker	0	1	0	54	19.89	156	0.75	1	0	0	0	0	0	0	0	0		1		1	156	64.5	26.5
2018027896	1	non-smoker	0	1	0	52	18.33	162	0.75	1	0	0	0	0	0	0	0	0		1		1	162	64.1	24.42
2018023499	1	current smoker	0	0	0	55	16.33	161	0.748	1	0	1	1	0	0	0	0	0		1		1	161	56.6	21.84
2018011496	1	non-smoker	0	1	0	50	17.44	163	0.745	1	0	1	1	0	0	0	0	0		1		1	163	62.2	23.41
2018018624	1	non-smoker	0	0	0	47	21.76	160	0.744	1	0	0	0	0	0	0	0	0		1		1	160	74.9	29.26
2018018833	1	current smoker	1	0	0	46	16.66	159	0.744	1	0	1	1	0	0	0	0	0		1		1	159	56.6	22.39
2018029094	1	current smoker	0	0	0	43	17.91	167	0.741	1	0	0	0	0	0	0	0	0		1		1	167	67.4	24.17
2018018765	1	current smoker	0	0	0	36	19.49	160	0.737	1	0	0	0	0	0	0	0	0		1		1	160	67.7	26.45
2018006204	1	non-smoker	0	0	0	38	22.85	167	0.735	1	0	0	0	0	0	0	0	0		1		1	167	86.7	31.09
2018008475	1	non-smoker	0	1	0	61	19.44	158	0.734	1	0	1	1	0	0	0	0	0		1		1	158	66.1	26.48
2018033855	1	current smoker	0	0	0	50	19	161	0.734	1	0	0	0	0	0	0	0	0		1		1	161	67.1	25.89
2018016094	1	past smoker	0	1	0	60	16.7	156	0.733	1	0	0	0	0	0	0	0	0		1		1	155.5	55.1	22.79
2018007192	1	non-smoker	1	0	0	48	21.61	166	0.732	1	0	1	1	1	0	1	0	1	inflammatory	1	body	1	166	81.4	29.54
2018008209	1	non-smoker	0	0	0	41	18.28	161	0.719	1	0	0	0	0	0	0	0	0		1		1	160.5	65.5	25.43
2018010688	1	non-smoker	0	0	0	37	18.59	162	0.715	1	0	0	0	0	0	0	0	0		1		1	162	68.2	25.99
2017066340	1	non-smoker	0	1	0	69	18.88	155	0.711	1	0	0	0	0	0	0	0	0		1		1	155	63.8	26.56
2018012093	1	current smoker	0	0	0	39	21.84	162	0.709	1	0	0	0	0	0	0	0	0		1		1	162	80.8	30.79
2018032670	1	non-smoker	0	0	0	34	17.81	158	0.699	1	0	0	0	0	0	0	0	0		1		1	158	63.6	25.48
2018004507	1	current smoker	0	0	0	60	18.71	161	0.698	1	0	1	1	0	0	0	0	0		1		1	161	69.5	26.81
2018015888	1	current smoker	0	0	0	73	17.54	160	0.668	1	0	0	0	0	0	0	0	0		1		1	160	67.2	26.25
2018041968	1	current smoker	0	0	0	51	19.29	154	0.664	1	0	0	0	0	0	0	0	0		1		1	153.5	68.4	29.03
2018022324	1	current smoker	1	0	0	55	17.74	167	0.652	1	0	1	1	0	0	0	0	0		1		1	167	75.9	27.22
2018041388	1	non-smoker	0	0	0	42	14.34	162	0.616	1	0	0	0	0	0	0	0	0		1		1	162	61.1	23.28
2018022884	1	non-smoker	0	0	0	39	17.44	147	0.6	1				0	0	0	0	0		1		1	147	62.8	29.06
2018043221	1	current smoker	0	0	1	70	17.62	156	0.56	1	0	0	0	0	0	0	0	0		1		1	156	76.6	31.48
2018000305	1	non-smoker	0	0	0	42	15.16	152	0.555	1	0	1	1	0	0	0	0	0		1		1	152	63.1	27.31
2018021031	1	non-smoker	0	0	0	45	46.44	170	1.773	0	0	0	0	0	0	0	0	0		0		1	170	75.7	26.19
2018034659	1	non-smoker	0	1	0	30	47.86	175	1.586	0				0	0	0	0	0		0		1	175	92.4	30.17
2018019350	1	non-smoker	0	0	0	40	22.71	181	1.431	0				0	0	0	0	0		0		1	180.5	51.7	15.87
2018008496	1	current smoker	0	0	0	36	25.13	185	1.345	0	0	0	0	0	0	0	0	0		0		1	184.5	63.6	18.68
2018019279	1	non-smoker	0	0	1	40	22.35	178	1.242	0	0	1	1	0	0	0	0	0		0		1	178	57	17.99
2018019801	1	non-smoker	0	0	0	24	28.94	184	1.24	0				0	0	0	0	0		0		1	183.5	78.6	23.34
2018040540	1	non-smoker	0	1	0	36	27.2	183	1.219	0	0	1	1	0	0	0	0	0		0		1	182.5	74.3	22.31
2018040261	1	non-smoker	0	0	0	30	21.23	178	1.216	0				0	0	0	0	0		0		1	178	55.3	17.45
2018012854	1	current smoker	0	0	0	41	25.51	183	1.212	0				0	0	0	0	0		0		1	183	70.5	21.05
2018031777	1	non-smoker	0	1	0	48	23.98	178	1.206	0	0	0	0	0	0	0	0	0		0		1	178	63	19.88
2018037059	1	non-smoker	1	0	0	61	25.95	175	1.201	0	0	0	0	0	0	0	0	0		0		1	174.5	65.8	21.61
2018020970	1	non-smoker	0	0	1	55	19.81	178	1.173	0	1	1	1	0	0	0	0	0		0		1	178	53.5	16.89
2018041379	1	current smoker	0	0	0	42	24.39	180	1.161	0	0	0	0	0	0	0	0	0		0		1	179.5	67.7	21.01
2018018224	1	non-smoker	0	1	0	35	26.97	181	1.156	0	0	1	1	0	0	0	0	0		0		1	181	76.4	23.32
2018011340	1	current smoker	1	0	0	45	24.19	177	1.154	0				0	0	0	0	0		0		1	176.5	65.3	20.96
2018016460	1	non-smoker	0	0	0	38	20.94	175	1.151	0	0	0	0	0	0	0	0	0		0		1	175	55.7	18.19
2018000046	1	current smoker	1	0	0	35	27.81	180	1.144	0	0	0	0	0	0	0	0	0		0		1	179.5	78.3	24.3
2018016554	1	non-smoker	0	0	0	62	20.77	170	1.141	0	0	1	1	0	0	0	0	0		0		1	170	52.6	18.2
2017055691	1	non-smoker	0	0	0	35	24.27	176	1.132	0	0	0	0	0	0	0	0	0		0		1	176	66.4	21.44
2018000584	1	non-smoker	0	0	0	35	21.67	176	1.121	0	0	0	0	1	0	1	0	1	inflammatory	0	antrum	1	176	59.9	19.34
2018011367	1	non-smoker	1	1	0	52	24.06	174	1.116	0	0	1	0	0	0	0	0	0		0		1	174	65.3	21.57
2018032264	1	non-smoker	0	1	0	69	20.22	172	1.116	0	0	1	1	0	0	0	0	0		0		1	172	53.6	18.12
2018008217	1	non-smoker	0	0	0	35	22.64	178	1.115	0				0	0	0	0	0		0		1	177.5	64	20.31
2018006529	1	non-smoker	0	0	0	34	21.05	175	1.115	0	0	0	0	0	0	0	0	0		0		1	175	57.8	18.87
2018019032	1	current smoker	0	0	0	29	24.02	182	1.111	0	0	0	0	1	1	0	0	0	fundic gland	0	body	1	181.5	71.2	21.61
2018006259	1	non-smoker	0	0	0	57	19.49	170	1.109	0	0	0	0	0	0	0	0	0		0		1	170	50.8	17.58
2018008263	1	current smoker	0	1	0	36	26.82	179	1.103	0	0	0	0	1	1	0	0	0	fundic gland	0	body	1	178.5	77.5	24.32
2018015731	1	past smoker	0	0	0	31	24.98	177	1.099	0				0	0	0	0	0		0		1	177	71.2	22.73
2018012521	1	non-smoker	0	0	0	52	26.89	178	1.097	0	0	0	0	0	0	0	0	0		0		1	178	77.7	24.52
2018029875	1	current smoker	0	0	0	31	24.77	178	1.096	0	0	0	0	0	0	0	0	0		0		1	178	71.6	22.6
2018022997	1	current smoker	0	0	0	38	27.39	184	1.095	0	0	1	1	0	0	0	0	0		0		1	183.5	84.2	25.01
2018006363	1	current smoker	0	0	0	54	26.56	176	1.095	0	0	1	1	0	0	0	0	0		0		1	175.5	74.7	24.25
2018020825	1	non-smoker	1	0	0	40	26.41	182	1.094	0	0	1	1	0	0	0	0	0		0		1	181.5	79.5	24.13
2018018608	1	non-smoker	0	0	0	37	25.25	181	1.093	0				0	0	0	0	0		0		1	181	75.7	23.11
2018040314	1	non-smoker	0	0	0	32	25.22	177	1.093	0	0	0	0	0	0	0	0	0		0		1	176.5	71.9	23.08
2018018520	1	current smoker	1	0	0	36	19.98	175	1.092	0	0	0	0	0	0	0	0	0		0		1	174.5	55.7	18.29
2018014757	1	non-smoker	0	1	0	53	26.83	178	1.087	0	0	1	1	0	0	0	0	0		0		1	178	78.2	24.68
2018043150	1	non-smoker	0	0	0	48	24.85	176	1.086	0	0	0	0	0	0	0	0	0		0		1	176	70.9	22.89
2018000255	1	current smoker	0	1	0	28	25.21	172	1.086	0				0	0	0	0	0		0		1	172	68.7	23.22
2018008080	1	non-smoker	0	0	0	40	22.41	170	1.085	0				0	0	0	0	0		0		1	170	59.7	20.66
2018041143	1	non-smoker	0	0	0	39	22.01	172	1.083	0	0	0	0	0	0	0	0	0		0		1	172	60.1	20.32
2018022954	1	non-smoker	0	0	0	56	23.47	174	1.083	0	0	1	1	0	0	0	0	0		0		1	174	65.6	21.67
2018041819	1	non-smoker	0	0	0	48	23.01	172	1.077	0	0	0	0	0	0	0	0	0		0		1	172	63.2	21.36
2018022763	1	non-smoker	0	1	0	65	22.99	172	1.074	0	0	0	0	0	0	0	0	0		0		1	172	63.3	21.4
2018037437	1	current smoker	0	0	0	54	21.6	168	1.073	0	0	1	1	0	0	0	0	0		0		1	168	56.8	20.12
2018037823	1	non-smoker	0	0	0	37	24.46	174	1.073	0	0	0	0	0	0	0	0	0		0		1	174	69	22.79
2018031426	1	non-smoker	0	0	0	32	23.06	180	1.067	0	0	0	0	0	0	0	0	0		0		1	180	70	21.6
2018009799	1	non-smoker	0	0	0	48	22.33	172	1.066	0				0	0	0	0	0		0		1	172	62	20.96
2018031368	1	current smoker	1	0	0	45	20.26	172	1.065	0	0	0	0	0	0	0	0	0		0		1	172	56.3	19.03
2018031471	1	current smoker	1	1	0	54	24.71	180	1.063	0	0	1	1	0	0	0	0	0		0		1	180	75.3	23.24
2018028091	1	current smoker	0	0	0	43	29.64	181	1.062	0				0	0	0	0	0		0		1	181	91.4	27.9
2018040354	1	non-smoker	0	0	0	44	24.94	175	1.061	0	0	0	0	0	0	0	0	0		0		1	175	72	23.51
2018020808	1	non-smoker	0	1	0	60	24.02	176	1.058	0	0	1	1	0	0	0	0	0		0		1	175.5	69.9	22.69
2018007355	1	current smoker	0	0	0	48	20.94	173	1.056	0				0	0	0	0	0		0		1	172.5	59	19.83
2018021790	1	non-smoker	0	1	0	32	24.08	172	1.052	0	0	0	0	0	0	0	0	0		0		1	172	67.7	22.88
2018007001	1	non-smoker	0	0	0	33	19.97	169	1.052	0	0	1	1	0	0	0	0	0		0		1	169	54.2	18.98
2018010942	1	current smoker	1	0	0	49	22.92	177	1.05	0	0	0	0	0	0	0	0	0		0		1	177	68.4	21.83
2018007715	1	non-smoker	0	0	0	32	26.34	174	1.049	0				0	0	0	0	0		0		1	174	76	25.1
2018007985	1	non-smoker	0	0	0	55	24.44	176	1.049	0	1	1	1	0	0	0	0	0		0		1	176	72.2	23.31
2018014605	1	non-smoker	0	0	0	28	25.94	180	1.047	0	0	0	0	0	0	0	0	0		0		1	180	80.3	24.78
2018033336	1	current smoker	0	0	0	26	26.7	181	1.044	0	0	0	0	0	0	0	0	0		0		1	180.5	83.3	25.57
2018007274	1	non-smoker	0	1	0	40	24.45	175	1.043	0				0	0	0	0	0		0		1	175	71.8	23.44
2018015873	1	non-smoker	0	0	0	42	29.27	180	1.041	0				0	0	0	0	0		0		1	180	91.1	28.12
2018042468	1	non-smoker	0	1	0	53	25.32	173	1.041	0	0	0	0	0	0	0	0	0		0		1	173	72.8	24.32
2018008196	1	non-smoker	0	1	0	33	23.13	175	1.037	0				0	0	0	0	0		0		1	175	68.3	22.3
2018009398	1	non-smoker	0	0	0	62	20.2	170	1.033	0				0	0	0	0	0		0		1	170	56.5	19.55
2018029715	1	non-smoker	0	0	0	50	24.81	171	1.03	0	0	1	1	0	0	0	0	0		0		1	171	70.4	24.08
2018033463	1	non-smoker	0	0	0	52	24.68	175	1.03	0				0	0	0	0	0		0		1	175	73.4	23.97
2018007730	1	non-smoker	0	0	0	58	23.96	175	1.029	0	0	0	0	0	0	0	0	0		0		1	174.5	70.9	23.28
2018021719	1	non-smoker	0	0	0	47	23.11	175	1.029	0	0	0	0	0	0	0	0	0		0		1	175	68.8	22.47
2018023010	1	non-smoker	0	0	0	30	26.98	182	1.028	0				0	0	0	0	0		0		1	182	86.9	26.23
2018029811	1	non-smoker	0	0	0	36	21.6	173	1.028	0				0	0	0	0	0		0		1	173	62.9	21.02
2018000895	1	current smoker	0	0	0	35	26.4	172	1.028	0	0	0	0	0	0	0	0	0		0		1	172	76	25.69
2018026858	1	non-smoker	0	1	0	60	18.89	165	1.027	0	0	0	0	0	0	0	0	0		0		1	165	50.1	18.4
2018019138	1	current smoker	0	0	0	36	27.78	180	1.026	0				0	0	0	0	0		0		1	180	87.7	27.07
2018017639	1	non-smoker	0	0	0	50	18.65	165	1.026	0	0	0	0	0	0	0	0	0		0		1	165	49.5	18.18
2018028649	1	non-smoker	0	1	0	50	25.16	175	1.023	0	0	0	0	0	0	0	0	0		0		1	175	75.3	24.59
2018041924	1	current smoker	1	0	0	37	21	171	1.022	0	0	0	0	0	0	0	0	0		0		1	171	60.1	20.55
2018012961	1	non-smoker	0	0	0	55	25.82	178	1.021	0	0	1	1	0	0	0	0	0		0		1	178	80.1	25.28
2018011163	1	current smoker	0	0	0	30	27.21	181	1.021	0	0	1	1	0	0	0	0	0		0		1	180.5	86.8	26.64
2018020957	1	non-smoker	0	0	0	36	25.37	180	1.021	0	0	1	1	0	0	0	0	0		0		1	180	80.5	24.85
2018020722	1	current smoker	0	0	0	53	21.19	173	1.02	0				0	0	0	0	0		0		1	172.5	61.8	20.77
2018027890	1	non-smoker	0	0	0	42	24.33	173	1.02	0	0	0	0	0	0	0	0	0		0		1	173	71.4	23.86
2018018058	1	non-smoker	0	0	0	45	20.52	172	1.02	0	0	0	0	0	0	0	0	0		0		1	172	59.5	20.11
2018005530	1	non-smoker	1	0	0	50	24.91	178	1.018	0	0	0	0	0	0	0	0	0		0		1	177.5	77.1	24.47
2018015859	1	current smoker	1	0	0	53	27.93	183	1.018	0	0	0	0	0	0	0	0	0		0		1	182.5	91.4	27.44
2017065931	1	current smoker	0	0	0	33	20.25	171	1.017	0	0	0	0	1	1	0	0	0	fundic gland	0	fundus	1	170.5	57.9	19.92
2018000704	1	current smoker	0	0	0	50	20.94	169	1.017	0	0	0	0	0	0	0	0	0		0		1	169	58.8	20.59
2018030621	1	current smoker	0	0	0	55	20.11	170	1.016	0	0	0	0	0	0	0	0	0		0		1	170	57.2	19.79
2018037088	1	current smoker	1	0	0	39	21	174	1.016	0	0	0	0	0	0	0	0	0		0		1	174	62.6	20.68
2018022437	1	non-smoker	1	0	0	55	25.75	173	1.015	0	0	0	0	0	0	0	0	0		0		1	173	75.9	25.36
2018040055	1	non-smoker	0	0	0	39	21.97	173	1.015	0	0	0	0	0	0	0	0	0		0		1	172.5	64.4	21.64
2018017755	1	non-smoker	0	0	0	35	23.42	173	1.013	0				0	0	0	0	0		0		1	172.5	68.8	23.12
2018014899	1	current smoker	0	0	0	30	23.16	178	1.012	0	0	0	0	1	0	1	1	0	hyperplastic	0	multiple sites	1	177.5	72.1	22.88
2018038222	1	non-smoker	0	0	1	57	21.95	170	1.012	0	0	1	1	0	0	0	0	0		0		1	170	62.7	21.7
2017052038	1	current smoker	1	0	0	43	23.11	169	1.011	0	0	0	0	0	0	0	0	0		0		1	169	65.3	22.86
2018031301	1	current smoker	1	0	0	47	27.1	175	1.009	0	0	0	0	1	0	1	1	0	hyperplastic	0	multiple sites	1	174.5	81.8	26.86
2018030361	1	current smoker	1	1	0	42	19.86	169	1.009	0	0	0	0	0	0	0	0	0		0		1	169	56.2	19.68
2018014917	1	non-smoker	0	0	0	32	19.24	170	1.009	0	0	0	0	0	0	0	0	0		0		1	170	55.1	19.07
2018005861	1	non-smoker	0	1	0	28	24.7	180	1.008	0	0	0	0	0	0	0	0	0		0		1	180	79.4	24.51
2018011212	1	non-smoker	0	0	0	37	20.84	171	1.006	0				0	0	0	0	0		0		1	171	60.6	20.72
2018011807	1	non-smoker	1	1	0	51	23.16	176	1.005	0				0	0	0	0	0		0		1	176	71.4	23.05
2018008117	1	non-smoker	0	0	0	51	25.73	172	1.004	0	0	0	0	0	0	0	0	0		0		1	172	75.8	25.62
2018031286	1	non-smoker	0	0	0	47	22.18	172	1.002	0	0	0	0	0	0	0	0	0		0		1	172	65.5	22.14
2018023498	1	current smoker	1	0	0	41	23.38	177	1.001	0	0	0	0	0	0	0	0	0		0		1	177	73.2	23.36
2018041442	1	non-smoker	0	0	0	67	25.99	170	1	0	1	0	0	0	0	0	0	0		0		1	170	75.1	25.99
2018012317	1	non-smoker	0	0	0	47	24.03	170	0.998	0	0	0	0	0	0	0	0	0		0		1	170	69.6	24.08
2018012788	1	non-smoker	0	0	0	34	25.35	176	0.996	0	0	1	1	0	0	0	0	0		0		1	176	78.8	25.44
2018000006	1	non-smoker	0	0	0	44	25.49	172	0.996	0	0	0	0	0	0	0	0	0		0		1	172	75.7	25.59
2018000522	1	non-smoker	0	0	0	46	20.43	164	0.995	0	0	0	0	1	0	1	1	0	hyperplastic	0	body	1	164	55.2	20.52
2018016474	1	non-smoker	0	1	0	58	20.95	168	0.995	0				0	0	0	0	0		0		1	168	59.4	21.05
2018040936	1	non-smoker	0	1	0	55	24.85	170	0.995	0	0	0	0	0	0	0	0	0		0		1	170	72.2	24.98
2018043892	1	non-smoker	0	0	1	62	21.83	172	0.994	0	0	1	1	0	0	0	0	0		0		1	172	65	21.97
2018011937	1	non-smoker	0	0	0	33	25.05	174	0.993	0	0	0	0	0	0	0	0	0		0		1	173.5	75.9	25.21
2018019272	1	non-smoker	0	0	0	44	25.02	170	0.991	0	0	1	1	0	0	0	0	0		0		1	170	73	25.26
2018033858	1	non-smoker	1	0	0	42	23.48	170	0.989	0	0	1	1	0	0	0	0	0		0		1	170	68.6	23.74
2018038223	1	non-smoker	0	0	0	53	22.63	172	0.987	0	0	1	1	0	0	0	0	0		0		1	172	67.8	22.92
2018027904	1	current smoker	0	0	0	45	24.76	178	0.987	0				0	0	0	0	0		0		1	178	79.5	25.09
2018018182	1	non-smoker	0	0	0	35	24.79	175	0.986	0	0	0	0	0	0	0	0	0		0		1	175	77	25.14
2018017901	1	non-smoker	0	0	0	48	25.92	177	0.985	0				0	0	0	0	0		0		1	177	82.4	26.3
2018012143	1	past smoker	0	0	0	42	24.93	178	0.984	0				0	0	0	0	0		0		1	177.5	79.8	25.33
2018005620	1	non-smoker	0	0	0	60	27.67	177	0.984	0	0	1	1	0	0	0	0	0		0		1	176.5	87.6	28.12
2018028431	1	non-smoker	0	0	0	53	21.03	165	0.984	0	0	0	0	0	0	0	0	0		0		1	165	58.2	21.38
2018038825	1	non-smoker	0	0	0	45	24.69	176	0.983	0	0	0	0	0	0	0	0	0		0		1	176	77.8	25.12
2018040886	1	non-smoker	0	0	0	42	22.14	168	0.983	0	0	0	0	0	0	0	0	0		0		1	168	63.6	22.53
2018038544	1	non-smoker	0	0	0	33	22.65	170	0.979	0				0	0	0	0	0		0		1	169.5	66.5	23.15
2018004496	1	current smoker	0	0	0	24	18.12	171	0.979	0				0	0	0	0	0		0		1	171	54.1	18.5
2018021645	1	non-smoker	0	0	0	37	24.23	174	0.978	0				0	0	0	0	0		0		1	174	75	24.77
2018032223	1	non-smoker	0	1	0	41	22.32	172	0.977	0	0	1	1	0	0	0	0	0		0		1	172	67.6	22.85
2018011766	1	current smoker	0	0	0	43	24.34	174	0.976	0	0	1	1	0	0	0	0	0		0		1	173.5	75.1	24.95
2018034561	1	current smoker	0	1	0	58	21.59	171	0.975	0	0	1	1	0	0	0	0	0		0		1	170.5	64.4	22.15
2018013338	1	non-smoker	0	0	0	32	23.81	172	0.973	0				0	0	0	0	0		0		1	171.5	72	24.48
2018012853	1	current smoker	0	0	0	37	25.98	174	0.972	0	0	0	0	0	0	0	0	0		0		1	174	80.9	26.72
2018015736	1	current smoker	0	0	0	45	24.29	173	0.969	0	1	1	1	0	0	0	0	0		0		1	173	75	25.06
2018008295	1	non-smoker	0	0	0	44	21.15	170	0.969	0	0	1	1	0	0	0	0	0		0		1	169.5	62.7	21.82
2018040474	1	non-smoker	0	1	0	68	21.12	160	0.969	0	0	1	1	0	0	0	0	0		0		1	160	55.8	21.8
2018038632	1	non-smoker	0	0	1	61	19.23	168	0.969	0	0	0	0	0	0	0	0	0		0		1	168	56	19.84
2018037481	1	non-smoker	0	0	0	40	21.68	168	0.967	0	0	0	0	1	1	0	0	0	fundic gland	0	body	1	168	63.3	22.43
2018017797	1	non-smoker	0	0	0	45	23.2	173	0.967	0	0	0	0	0	0	0	0	0		0		1	173	71.8	23.99
2018032376	1	non-smoker	0	0	0	43	24.25	172	0.967	0				0	0	0	0	0		0		1	172	74.2	25.08
2018031743	1	current smoker	1	0	0	57	24.89	177	0.965	0	0	1	1	0	0	0	0	0		0		1	177	80.8	25.79
2018031282	1	current smoker	1	0	0	34	24.56	169	0.964	0				0	0	0	0	0		0		1	169	72.8	25.49
2018020442	1	non-smoker	0	0	0	43	18.1	168	0.964	0				0	0	0	0	0		0		1	168	53	18.78
2018037984	1	non-smoker	0	0	0	41	26.52	175	0.961	0	0	1	1	0	0	0	0	0		0		1	174.5	84	27.59
2018012781	1	non-smoker	0	1	0	40	31.36	180	0.959	0				0	0	0	0	0		0		1	180	105.9	32.69
2018011478	1	non-smoker	0	0	1	68	18.85	162	0.959	0	0	1	1	0	0	0	0	0		0		1	162	51.6	19.66
2018018470	1	non-smoker	0	1	0	46	22.43	174	0.958	0	0	0	0	1	1	0	0	0	fundic gland	0	body	1	173.5	70.5	23.42
2018005194	1	non-smoker	0	1	0	30	23.5	173	0.957	0	0	0	0	1	0	1	1	0	hyperplastic	0	fundus	1	173	73.5	24.56
2018027907	1	current smoker	0	0	0	47	24.74	171	0.957	0	1	1	1	0	0	0	0	0		0		1	171	75.6	25.85
2018008313	1	current smoker	1	0	0	35	26.54	174	0.957	0	0	0	0	0	0	0	0	0		0		1	174	84	27.74
2018032393	1	current smoker	0	0	0	53	27.83	174	0.956	0	0	0	0	0	0	0	0	0		0		1	173.5	87.6	29.1
2017066010	1	current smoker	0	1	0	52	21.42	167	0.956	0	0	0	0	0	0	0	0	0		0		1	167	62.5	22.41
2018012908	1	non-smoker	0	0	0	47	23.05	175	0.955	0				0	0	0	0	0		0		1	174.5	73.5	24.14
2018000292	1	non-smoker	1	0	0	50	22.53	172	0.955	0	0	1	1	0	0	0	0	0		0		1	172	69.8	23.59
2018020923	1	non-smoker	0	0	0	37	23.12	171	0.955	0				0	0	0	0	0		0		1	171	70.8	24.21
2018037097	1	current smoker	0	1	0	63	22.96	175	0.954	0	0	0	0	0	0	0	0	0		0		1	174.5	73.3	24.07
2018038068	1	non-smoker	0	1	0	51	23.08	170	0.953	0				0	0	0	0	0		0		1	170	70	24.22
2018015744	1	non-smoker	0	0	0	40	25.68	175	0.952	0				0	0	0	0	0		0		1	174.5	82.1	26.96
2018016167	1	current smoker	1	0	0	41	21.51	175	0.952	0				0	0	0	0	0		0		1	174.5	68.8	22.59
2018009763	1	current smoker	1	1	0	52	23.31	169	0.951	0				0	0	0	0	0		0		1	169	70	24.51
2018030396	1	current smoker	0	0	0	53	20.76	170	0.951	0	0	1	1	0	0	0	0	0		0		1	170	63.1	21.83
2018010934	1	non-smoker	0	0	0	40	25.72	176	0.951	0	0	1	1	0	0	0	0	0		0		1	176	83.8	27.05
2018009594	1	non-smoker	0	0	0	52	24.39	172	0.949	0	0	0	0	1	1	0	0	0	fundic gland	0	multiple sites	1	172	76	25.69
2018019316	1	non-smoker	0	0	0	49	19.55	168	0.948	0	0	0	0	0	0	0	0	0		0		1	168	58.2	20.62
2018007153	1	non-smoker	0	0	0	38	23.18	172	0.947	0	0	1	1	0	0	0	0	0		0		1	172	72.4	24.47
2018034929	1	non-smoker	0	0	0	31	22.14	171	0.946	0	0	0	0	0	0	0	0	0		0		1	171	68.4	23.39
2018032705	1	non-smoker	0	0	0	50	21.7	166	0.946	0	0	1	1	0	0	0	0	0		0		1	166	63.2	22.94
2018009717	1	non-smoker	0	0	0	34	22.22	173	0.946	0	0	0	0	0	0	0	0	0		0		1	173	70.3	23.49
2018010937	1	non-smoker	0	0	0	40	20.14	168	0.946	0				0	0	0	0	0		0		1	168	60.1	21.29
2018005683	1	non-smoker	0	1	0	59	19.57	168	0.946	0	0	0	0	0	0	0	0	0		0		1	168	58.4	20.69
2018022303	1	non-smoker	0	1	0	64	22.21	172	0.945	0	0	0	0	0	0	0	0	0		0		1	172	69.5	23.49
2018037251	1	non-smoker	0	0	0	46	21.92	171	0.945	0	0	1	1	0	0	0	0	0		0		1	171	67.8	23.19
2018041538	1	non-smoker	0	0	0	56	20.49	169	0.942	0	0	0	0	0	0	0	0	0		0		1	169	62.1	21.74
2018015799	1	non-smoker	1	1	1	61	20.54	166	0.94	0	0	0	0	0	0	0	0	0		0		1	166	60.2	21.85
2018000598	1	non-smoker	1	0	0	45	22.5	172	0.94	0	0	0	0	0	0	0	0	0		0		1	172	70.8	23.93
2018027235	1	non-smoker	0	0	1	46	21.58	165	0.939	0	0	1	1	1	0	1	0	1	inflammatory	0	cardia	1	164.5	62.2	22.99
2018004405	1	non-smoker	0	0	0	39	22.81	174	0.938	0	0	1	1	0	0	0	0	0		0		1	174	73.6	24.31
2018000252	1	non-smoker	0	1	0	44	23.99	168	0.938	0	0	0	0	0	0	0	0	0		0		1	168	72.2	25.58
2018028400	1	non-smoker	0	1	0	51	24.84	173	0.937	0	0	0	0	1	1	0	0	0	fundic gland	0	body	1	173	79.3	26.5
2018042519	1	non-smoker	0	0	0	23	21.85	171	0.937	0				0	0	0	0	0		0		1	171	68.2	23.32
2018030146	1	non-smoker	0	0	0	43	26.45	173	0.935	0				0	0	0	0	0		0		1	172.5	84.2	28.3
2018027202	1	non-smoker	0	1	0	50	19.42	168	0.935	0	0	0	0	0	0	0	0	0		0		1	168	58.6	20.76
2018009546	1	non-smoker	0	0	0	30	17.9	167	0.935	0				0	0	0	0	0		0		1	167	53.4	19.15
2018005171	1	non-smoker	0	0	0	33	23.98	175	0.934	0				0	0	0	0	0		0		1	175	78.6	25.67
2018027123	1	non-smoker	0	0	0	49	23.66	170	0.934	0				0	0	0	0	0		0		1	170	73.2	25.33
2018017137	1	non-smoker	0	0	0	42	21.86	171	0.933	0	0	0	0	0	0	0	0	0		0		1	170.5	68.1	23.43
2018020884	1	current smoker	0	0	0	52	20.87	167	0.933	0	0	0	0	0	0	0	0	0		0		1	167	62.4	22.37
2018020748	1	current smoker	0	0	0	36	22.06	170	0.932	0	0	0	0	0	0	0	0	0		0		1	170	68.4	23.67
2018018590	1	non-smoker	0	0	0	50	23.44	172	0.932	0	0	0	0	0	0	0	0	0		0		1	172	74.4	25.15
2018008488	1	non-smoker	0	0	0	48	21.53	169	0.932	0	0	1	1	0	0	0	0	0		0		1	169	66	23.11
2018027763	1	non-smoker	0	0	0	52	21.32	173	0.932	0				0	0	0	0	0		0		1	172.5	68.1	22.89
2018030641	1	non-smoker	0	0	0	48	19.38	167	0.932	0	0	0	0	0	0	0	0	0		0		1	167	58	20.8
2018012538	1	current smoker	1	0	0	65	23.07	172	0.93	0	0	1	1	0	0	0	0	0		0		1	172	73.4	24.81
2018008192	1	current smoker	1	0	0	51	15.33	167	0.93	0	0	1	1	0	0	0	0	0		0		1	166.5	45.7	16.48
2018012650	1	non-smoker	1	0	0	43	22.78	169	0.928	0	0	0	0	0	0	0	0	0		0		1	169	70.1	24.54
2018011342	1	non-smoker	0	0	0	46	25.88	170	0.928	0	0	0	0	0	0	0	0	0		0		1	170	80.6	27.89
2018034174	1	current smoker	1	0	0	56	26.59	177	0.927	0	0	1	0	0	0	0	0	0		0		1	176.5	89.4	28.7
2018037372	1	non-smoker	0	0	0	55	23.74	170	0.926	0				0	0	0	0	0		0		1	170	74.1	25.64
2018000876	1	current smoker	1	0	0	52	22.29	171	0.926	0	0	1	1	0	0	0	0	0		0		1	171	70.4	24.08
2018016007	1	non-smoker	1	0	0	53	24.06	171	0.926	0	0	0	0	0	0	0	0	0		0		1	171	76	25.99
2018031652	1	non-smoker	0	0	0	40	21.93	171	0.925	0				0	0	0	0	0		0		1	171	69.3	23.7
2018016466	1	non-smoker	0	0	0	51	23.28	168	0.925	0	0	0	0	0	0	0	0	0		0		1	167.5	70.6	25.16
2018040118	1	non-smoker	0	0	0	44	16.63	160	0.925	0	0	1	0	0	0	0	0	0		0		1	160	46	17.97
2018011638	1	non-smoker	0	0	0	76	26.56	175	0.923	0	0	1	1	0	0	0	0	0		0		1	175	88.1	28.77
2018042437	1	non-smoker	0	0	0	33	24.14	173	0.923	0	0	0	0	0	0	0	0	0		0		1	173	78.3	26.16
2018030600	1	current smoker	0	0	0	39	23.71	171	0.923	0	0	1	1	0	0	0	0	0		0		1	170.5	74.7	25.7
2018027313	1	non-smoker	0	1	0	54	23.05	171	0.922	0				0	0	0	0	0		0		1	171	73.1	25
2018022794	1	non-smoker	0	0	0	62	21.82	168	0.921	0	0	0	0	1	0	1	0	1	inflammatory	0	multiple sites	1	168	66.9	23.7
2018019086	1	non-smoker	0	0	0	48	19.04	164	0.921	0	0	0	0	0	0	0	0	0		0		1	164	55.6	20.67
2018042830	1	non-smoker	0	0	0	52	23.96	170	0.921	0	1	1	1	0	0	0	0	0		0		1	170	75.2	26.02
2018005809	1	non-smoker	0	0	0	35	22.56	168	0.92	0	0	0	0	0	0	0	0	0		0		1	168	69.2	24.52
2018004493	1	non-smoker	0	0	0	38	21.9	170	0.92	0	0	0	0	0	0	0	0	0		0		1	170	68.8	23.81
2018013405	1	current smoker	1	0	0	51	22.17	173	0.918	0	0	0	0	0	0	0	0	0		0		1	172.5	71.9	24.16
2018001004	1	non-smoker	0	0	0	39	20.13	170	0.918	0	0	0	0	0	0	0	0	0		0		1	170	63.4	21.94
2017065380	1	current smoker	0	0	0	26	30.21	182	0.917	0				0	0	0	0	0		0		1	181.5	108.5	32.94
2018000547	1	non-smoker	0	0	0	39	24.64	174	0.916	0	0	0	0	1	1	0	0	0	fundic gland	0	body	1	174	81.4	26.89
2018008248	1	non-smoker	0	1	0	41	22.14	167	0.916	0	0	0	0	0	0	0	0	0		0		1	167	67.4	24.17
2018031635	1	current smoker	1	0	0	36	23.86	171	0.914	0	0	0	0	1	1	0	0	0	fundic gland	0	body	1	171	76.3	26.09
2018026106	1	non-smoker	0	0	0	48	20.52	168	0.913	0	0	0	0	0	0	0	0	0		0		1	168	63.4	22.46
2018042095	1	past smoker	0	1	0	57	22.46	171	0.913	0	1	0	0	0	0	0	0	0		0		1	171	71.9	24.59
2018040140	1	non-smoker	0	1	0	52	20.94	167	0.912	0	0	1	1	0	0	0	0	0		0		1	167	64	22.95
2018003503	1	current smoker	0	0	0	68	20.12	163	0.912	0	0	1	1	0	0	0	0	0		0		1	163	58.6	22.06
2018027903	1	current smoker	1	0	0	40	23.45	171	0.912	0	0	1	1	0	0	0	0	0		0		1	171	75.2	25.72
2018020882	1	non-smoker	0	1	0	63	22.97	173	0.911	0				0	0	0	0	0		0		1	173	75.5	25.23
2018000816	1	non-smoker	0	0	0	50	21.74	167	0.91	0	0	1	1	0	0	0	0	0		0		1	166.5	66.2	23.88
2018030498	1	non-smoker	0	0	0	43	21.14	171	0.91	0	0	0	0	0	0	0	0	0		0		1	171	67.9	23.22
2018008544	1	non-smoker	0	0	0	49	22.14	167	0.909	0	0	0	0	0	0	0	0	0		0		1	166.5	67.5	24.35
2018010969	1	non-smoker	0	0	0	47	19.39	166	0.908	0				0	0	0	0	0		0		1	165.5	58.5	21.36
2018005747	1	non-smoker	0	0	0	39	24.58	173	0.907	0	0	0	0	1	1	0	0	0	fundic gland	0	multiple sites	1	173	81.1	27.1
2018028976	1	current smoker	0	0	0	32	20.35	169	0.907	0				0	0	0	0	0		0		1	169	64.1	22.44
2018030539	1	current smoker	0	0	0	51	25.26	170	0.906	0	0	1	1	1	1	0	0	0	fundic gland	0	body	1	170	80.6	27.89
2018041896	1	non-smoker	0	0	0	37	25.5	175	0.906	0	0	0	0	0	0	0	0	0		0		1	175	86.2	28.15
2018000269	1	non-smoker	0	1	0	48	22.08	172	0.905	0	0	0	0	1	1	0	0	0	fundic gland	0	body	1	172	72.2	24.41
2018040096	1	non-smoker	1	0	0	54	23.02	168	0.905	0	0	0	0	0	0	0	0	0		0		1	168	71.8	25.44
2018042037	1	non-smoker	0	0	0	64	21.57	170	0.905	0	0	1	1	0	0	0	0	0		0		1	170	68.9	23.84
2018031883	1	current smoker	1	1	0	41	17.55	161	0.904	0				0	0	0	0	0		0		1	161	50.3	19.41
2018023081	1	current smoker	0	0	1	49	22.44	168	0.903	0	0	0	0	0	0	0	0	0		0		1	168	70.1	24.84
2018000685	1	non-smoker	0	0	0	41	21.96	169	0.902	0	0	1	1	0	0	0	0	0		0		1	169	69.5	24.33
2018007519	1	non-smoker	0	0	0	59	24.21	171	0.902	0	0	1	1	0	0	0	0	0		0		1	170.5	78	26.83
2018012745	1	current smoker	0	0	0	44	24.11	171	0.902	0	0	0	0	0	0	0	0	0		0		1	171	78.2	26.74
2018029711	1	non-smoker	0	1	0	51	22.87	171	0.901	0	0	0	0	0	0	0	0	0		0		1	171	74.2	25.38
2018023678	1	non-smoker	1	0	0	40	23.97	174	0.901	0	0	1	1	0	0	0	0	0		0		1	173.5	80.1	26.61
2018011012	1	non-smoker	0	1	0	48	21.39	166	0.9	0	0	0	0	0	0	0	0	0		0		1	166	65.5	23.77
2018022145	1	current smoker	0	0	0	45	21.28	168	0.899	0	0	0	0	0	0	0	0	0		0		1	168	66.8	23.67
2018027231	1	current smoker	0	0	0	47	23.43	171	0.899	0	0	1	1	0	0	0	0	0		0		1	171	76.2	26.06
2018014715	1	current smoker	0	0	0	44	20.4	170	0.899	0	0	0	0	0	0	0	0	0		0		1	169.5	65.2	22.69
2018010039	1	non-smoker	1	1	0	37	22.23	170	0.899	0	0	0	0	0	0	0	0	0		0		1	170	71.5	24.74
2018041519	1	current smoker	0	0	0	42	20.81	168	0.898	0	0	0	0	0	0	0	0	0		0		1	167.5	65	23.17
2018042557	1	non-smoker	0	0	0	40	21.35	166	0.898	0	0	1	1	0	0	0	0	0		0		1	166	65.5	23.77
2018010783	1	current smoker	0	0	0	41	24.43	174	0.898	0	0	0	0	0	0	0	0	0		0		1	174	82.4	27.22
2018037995	1	non-smoker	0	0	0	40	24.35	172	0.895	0	0	0	0	0	0	0	0	0		0		1	172	80.5	27.21
2018007654	1	non-smoker	0	1	0	58	21.36	162	0.894	0	0	0	0	1	0	1	1	0	hyperplastic	0	body	1	162	62.7	23.89
2018014822	1	current smoker	0	0	0	45	20.31	164	0.894	0	0	0	0	0	0	0	0	0		0		1	163.5	60.7	22.71
2018008542	1	current smoker	0	0	0	70	18.82	172	0.894	0	0	0	0	0	0	0	0	0		0		1	171.5	61.9	21.05
2018033948	1	non-smoker	0	0	0	51	24.9	168	0.893	0	0	1	1	0	0	0	0	0		0		1	167.5	78.2	27.87
2018013301	1	non-smoker	0	0	0	47	22.88	173	0.892	0	0	0	0	0	0	0	0	0		0		1	172.5	76.3	25.64
2018041467	1	non-smoker	0	1	0	50	25.58	173	0.892	0	0	0	0	0	0	0	0	0		0		1	173	85.8	28.67
2018023930	1	non-smoker	1	0	0	33	20.19	167	0.891	0				0	0	0	0	0		0		1	167	63.2	22.66
2018019517	1	non-smoker	1	0	0	63	22.27	171	0.891	0	0	0	0	0	0	0	0	0		0		1	171	73.1	25
2018008139	1	non-smoker	0	0	0	55	22.85	172	0.891	0	0	1	1	0	0	0	0	0		0		1	172	75.9	25.66
2018038813	1	non-smoker	0	1	0	40	19.56	164	0.89	0				0	0	0	0	0		0		1	164	59.1	21.97
2018024657	1	non-smoker	0	1	0	47	18.8	165	0.89	0	0	0	0	0	0	0	0	0		0		1	165	57.5	21.12
2018017641	1	non-smoker	0	0	0	54	22.45	168	0.889	0	0	1	1	1	1	0	0	0	fundic gland	0	fundus	1	168	71.3	25.26
2018034199	1	non-smoker	0	0	0	45	23.05	167	0.889	0	0	0	0	0	0	0	0	0		0		1	167	72.3	25.92
2018031810	1	non-smoker	0	0	0	57	21.45	166	0.886	0	0	0	0	1	1	0	0	0	fundic gland	0	multiple sites	1	166	66.7	24.21
2018009629	1	current smoker	1	0	0	50	23.74	174	0.886	0	0	0	0	0	0	0	0	0		0		1	174	81.1	26.79
2018016928	1	non-smoker	0	0	0	53	20.21	166	0.886	0	0	0	0	0	0	0	0	0		0		1	165.5	62.5	22.82
2018023102	1	non-smoker	0	0	0	42	20.77	169	0.885	0	0	1	1	0	0	0	0	0		0		1	169	67	23.46
2018013518	1	non-smoker	0	0	0	39	22.11	172	0.885	0				0	0	0	0	0		0		1	172	73.9	24.98
2018036316	1	non-smoker	0	0	0	42	26.53	173	0.885	0	0	0	0	0	0	0	0	0		0		1	172.5	89.2	29.98
2018005346	1	current smoker	0	1	0	46	22.93	170	0.885	0				0	0	0	0	0		0		1	170	74.9	25.92
2018041801	1	non-smoker	0	0	0	42	23.56	173	0.885	0	0	1	1	0	0	0	0	0		0		1	173	79.7	26.63
2018011182	1	non-smoker	0	0	0	52	23.98	171	0.885	0				0	0	0	0	0		0		1	170.5	78.8	27.11
2018029794	1	non-smoker	0	0	0	44	24.22	172	0.885	0	0	0	0	0	0	0	0	0		0		1	172	81	27.38
2018022309	1	non-smoker	0	0	0	55	18.35	158	0.884	0	0	1	1	0	0	0	0	0		0		1	158	51.8	20.75
2018016423	1	non-smoker	0	0	0	41	21.85	165	0.884	0	0	0	0	0	0	0	0	0		0		1	165	67.3	24.72
2018039646	1	non-smoker	0	0	0	47	21.88	169	0.884	0	0	1	1	0	0	0	0	0		0		1	169	70.7	24.75
2018031377	1	non-smoker	0	0	0	43	24.41	165	0.884	0	0	1	1	0	0	0	0	0		0		1	165	75.2	27.62
2018026215	1	current smoker	0	0	0	36	22.5	169	0.884	0	0	0	0	0	0	0	0	0		0		1	168.5	72.3	25.46
2018020584	1	non-smoker	0	1	0	53	21.42	163	0.882	0	0	0	0	0	0	0	0	0		0		1	163	64.5	24.28
2018005691	1	non-smoker	0	0	0	41	20.89	165	0.882	0	0	0	0	0	0	0	0	0		0		1	165	64.5	23.69
2018016526	1	non-smoker	0	1	0	49	21.75	166	0.881	0	0	1	1	0	0	0	0	0		0		1	166	68	24.68
2018017788	1	non-smoker	0	1	0	50	19.8	165	0.881	0	0	0	0	0	0	0	0	0		0		1	165	61.2	22.48
2018008518	1	non-smoker	0	0	0	31	20.46	167	0.881	0	0	0	0	0	0	0	0	0		0		1	167	64.8	23.23
2018033248	1	non-smoker	0	0	0	43	26.2	174	0.88	0				0	0	0	0	0		0		1	174	90.1	29.76
2018040121	1	non-smoker	0	0	0	55	23.39	169	0.88	0	0	0	0	0	0	0	0	0		0		1	169	75.9	26.57
2018009399	1	non-smoker	0	1	0	42	21.71	167	0.88	0	0	0	0	0	0	0	0	0		0		1	167	68.8	24.67
2018026391	1	non-smoker	0	0	0	54	21.01	166	0.88	0	0	0	0	0	0	0	0	0		0		1	166	65.8	23.88
2018028720	1	non-smoker	0	1	0	49	20.73	165	0.879	0				0	0	0	0	0		0		1	165	64.2	23.58
2018018292	1	non-smoker	0	0	0	47	23.17	170	0.879	0	0	0	0	0	0	0	0	0		0		1	170	76.2	26.37
2018018699	1	current smoker	0	0	0	41	18.59	165	0.879	0				0	0	0	0	0		0		1	164.5	57.2	21.14
2018033626	1	non-smoker	0	1	0	61	21.84	165	0.878	0	0	0	0	0	0	0	0	0		0		1	165	67.7	24.87
2018008436	1	current smoker	0	0	0	34	23.17	170	0.878	0	0	0	0	0	0	0	0	0		0		1	169.5	75.8	26.38
2018017186	1	non-smoker	0	0	0	35	22.64	169	0.878	0	0	0	0	0	0	0	0	0		0		1	168.5	73.2	25.78
2018000298	1	current smoker	0	0	0	35	21.71	170	0.878	0	0	0	0	0	0	0	0	0		0		1	170	71.5	24.74
2018028370	1	non-smoker	0	0	0	35	24.13	170	0.877	0	0	0	0	0	0	0	0	0		0		1	170	79.5	27.51
2018005777	1	current smoker	0	0	0	49	24.39	172	0.877	0	0	1	1	0	0	0	0	0		0		1	171.5	81.8	27.81
2018008208	1	non-smoker	0	1	1	53	21.91	167	0.877	0				0	0	0	0	0		0		1	167	69.7	24.99
2018018650	1	non-smoker	1	0	0	40	23.04	170	0.876	0	0	0	0	1	1	0	0	0	fundic gland	0	body	1	170	76	26.3
2018014400	1	non-smoker	0	0	0	52	23.14	168	0.876	0	0	0	0	0	0	0	0	0		0		1	167.5	74.1	26.41
2018019186	1	non-smoker	0	0	0	35	21.77	167	0.875	0				0	0	0	0	0		0		1	167	69.4	24.88
2018010120	1	current smoker	0	0	0	41	16.14	161	0.875	0				0	0	0	0	0		0		1	161	47.8	18.44
2018014698	1	non-smoker	0	0	0	40	17.2	162	0.875	0	0	0	0	0	0	0	0	0		0		1	162	51.6	19.66
2018036271	1	non-smoker	0	0	0	46	17.39	160	0.875	0				0	0	0	0	0		0		1	160	50.9	19.88
2018019522	1	non-smoker	1	0	0	38	20.62	164	0.873	0	0	0	0	0	0	0	0	0		0		1	164	63.5	23.61
2018015849	1	non-smoker	0	0	0	34	21.87	170	0.873	0				0	0	0	0	0		0		1	170	72.4	25.05
2018043853	1	non-smoker	0	0	0	42	22.7	163	0.872	0				0	0	0	0	0		0		1	163	69.2	26.05
2018009655	1	non-smoker	0	0	0	40	19.07	168	0.872	0				0	0	0	0	0		0		1	168	61.7	21.86
2018000705	1	non-smoker	0	0	0	44	20.15	164	0.871	0	0	0	0	0	0	0	0	0		0		1	164	62.2	23.13
2018007796	1	non-smoker	0	0	0	39	20.23	169	0.87	0	0	1	1	0	0	0	0	0		0		1	169	66.4	23.25
2018005369	1	non-smoker	0	1	0	57	18.89	166	0.868	0	0	1	1	0	0	0	0	0		0		1	166	60	21.77
2018006302	1	non-smoker	0	0	0	66	21.8	167	0.867	0	0	0	0	0	0	0	0	0		0		1	167	70.1	25.14
2018037496	1	non-smoker	0	0	0	49	20.65	168	0.867	0	0	1	1	0	0	0	0	0		0		1	168	67.2	23.81
2018037203	1	non-smoker	0	0	0	62	22.65	168	0.866	0	0	0	0	1	1	0	0	0	fundic gland	0	cardia	1	168	73.8	26.15
2018015269	1	current smoker	0	0	0	26	24.89	173	0.866	0				0	0	0	0	0		0		1	172.5	85.5	28.73
2018042038	1	non-smoker	0	0	0	63	25.37	173	0.866	0	0	1	1	0	0	0	0	0		0		1	172.5	87.2	29.3
2018007097	1	non-smoker	0	0	0	38	21.8	170	0.865	0	0	0	0	0	0	0	0	0		0		1	170	72.8	25.19
2018010356	1	non-smoker	0	0	0	39	20.53	166	0.865	0	0	1	1	0	0	0	0	0		0		1	165.5	65	23.73
2018006668	1	non-smoker	0	1	0	69	21.31	170	0.865	0	0	1	1	0	0	0	0	0		0		1	170	71.2	24.64
2017066390	1	non-smoker	0	0	0	42	23.6	169	0.864	0	0	0	0	0	0	0	0	0		0		1	169	78	27.31
2018030274	1	current smoker	0	0	0	43	20.33	168	0.864	0	0	0	0	0	0	0	0	0		0		1	168	66.4	23.53
2018017922	1	non-smoker	0	0	0	42	25.97	170	0.863	0	0	1	1	0	0	0	0	0		0		1	170	87	30.1
2018031413	1	non-smoker	0	0	0	34	19.42	160	0.86	0	0	0	0	1	0	1	0	1	inflammatory	0	body	1	160	57.8	22.58
2017066298	1	non-smoker	0	0	0	49	20.61	167	0.859	0	0	1	0	0	0	0	0	0		0		1	167	66.9	23.99
2018012554	1	non-smoker	0	0	0	52	20.48	165	0.859	0	0	1	1	0	0	0	0	0		0		1	165	64.9	23.84
2018041139	1	current smoker	0	0	0	53	21.51	166	0.859	0	0	1	1	0	0	0	0	0		0		1	166	69	25.04
2018011636	1	non-smoker	0	0	0	58	20.42	170	0.859	0	0	1	1	0	0	0	0	0		0		1	169.5	68.3	23.77
2018021577	1	non-smoker	0	0	0	43	17.8	165	0.858	0	0	0	0	0	0	0	0	0		0		1	165	56.5	20.75
2018040095	1	non-smoker	0	0	0	51	22.97	166	0.856	0	0	0	0	0	0	0	0	0		0		1	165.5	73.5	26.83
2018006269	1	non-smoker	0	1	0	55	21.13	163	0.856	0	0	0	0	0	0	0	0	0		0		1	163	65.6	24.69
2018030390	1	non-smoker	0	0	0	50	23.91	171	0.856	0				0	0	0	0	0		0		1	171	81.7	27.94
2018028088	1	non-smoker	0	1	0	42	21.2	167	0.856	0	0	0	0	0	0	0	0	0		0		1	167	69.1	24.78
2018037763	1	non-smoker	0	0	0	36	23.11	171	0.855	0				0	0	0	0	0		0		1	171	79	27.02
2018010031	1	non-smoker	1	0	0	51	25.1	166	0.855	0	0	0	0	0	0	0	0	0		0		1	166	80.9	29.36
2018006304	1	non-smoker	0	0	0	40	19.82	166	0.855	0	0	0	0	0	0	0	0	0		0		1	166	63.9	23.19
2018030549	1	current smoker	0	0	0	34	17.74	160	0.855	0				0	0	0	0	0		0		1	160	53.1	20.74
2018009950	1	non-smoker	0	0	0	39	22.27	167	0.854	0	0	1	1	1	1	0	0	0	fundic gland	0	body	1	167	72.7	26.07
2018013669	1	non-smoker	0	0	0	68	20.36	165	0.854	0	0	0	0	0	0	0	0	0		0		1	165	64.9	23.84
2018020966	1	non-smoker	0	1	0	40	20.51	168	0.854	0	0	0	0	0	0	0	0	0		0		1	168	67.8	24.02
2018023297	1	non-smoker	0	0	0	46	24.27	168	0.852	0	0	0	0	0	0	0	0	0		0		1	168	80.4	28.49
2018030097	1	current smoker	0	1	0	73	19.16	163	0.851	0	0	0	0	1	0	1	0	1	inflammatory	0	body	1	163	59.8	22.51
2018011945	1	non-smoker	0	0	0	38	22.8	168	0.851	0	0	1	1	0	0	0	0	0		0		1	168	75.6	26.79
2018009785	1	current smoker	0	0	0	49	23.67	173	0.848	0	0	1	1	0	0	0	0	0		0		1	172.5	83.1	27.93
2018000637	1	non-smoker	0	1	0	55	18.76	170	0.848	0	0	0	0	0	0	0	0	0		0		1	170	63.9	22.11
2018003427	1	past smoker	1	1	0	48	21.02	169	0.847	0	0	0	0	0	0	0	0	0		0		1	169	70.9	24.82
2018034146	1	non-smoker	1	0	0	63	21.61	170	0.844	0	0	1	1	0	0	0	0	0		0		1	170	74	25.61
2018019033	1	current smoker	0	0	1	45	24.73	169	0.844	0				0	0	0	0	0		0		1	169	83.7	29.31
2018033981	1	non-smoker	0	1	0	57	20.63	162	0.842	0	0	1	1	1	0	1	1	0	hyperplastic	0	angle	1	162	64.3	24.5
2018019047	1	current smoker	1	0	0	29	18.13	163	0.841	0				0	0	0	0	0		0		1	163	57.3	21.57
2018006568	1	non-smoker	0	0	0	43	23.94	166	0.839	0	0	0	0	0	0	0	0	0		0		1	165.5	78.2	28.55
2018041284	1	non-smoker	0	0	0	31	23.06	166	0.837	0	1	0		0	0	0	0	0		0		1	165.5	75.5	27.56
2018012291	1	non-smoker	0	0	0	39	23.4	165	0.836	0	0	0	0	0	0	0	0	0		0		1	165	76.2	27.99
2018011170	1	non-smoker	0	0	0	46	21.34	166	0.835	0	0	1	1	0	0	0	0	0		0		1	165.5	70	25.56
2018032606	1	non-smoker	0	0	0	56	21.22	166	0.834	0	0	0	0	0	0	0	0	0		0		1	166	70.1	25.44
2018022308	1	non-smoker	0	0	0	62	19.04	162	0.833	0	0	0	0	0	0	0	0	0		0		1	162	60	22.86
2018007138	1	current smoker	1	0	0	45	22.46	166	0.832	0	0	0	0	1	0	1	1	0	hyperplastic	0	cardia	1	166	74.4	27
2018037041	1	non-smoker	0	0	0	52	19.57	165	0.832	0	0	0	0	0	0	0	0	0		0		1	165	64	23.51
2018034207	1	non-smoker	0	0	0	39	19.75	165	0.831	0	0	0	0	0	0	0	0	0		0		1	165	64.7	23.76
2018007988	1	non-smoker	0	0	0	63	21.83	165	0.829	0	0	1	1	0	0	0	0	0		0		1	165	71.7	26.34
2018018774	1	non-smoker	0	0	0	48	20.93	170	0.829	0				0	0	0	0	0		0		1	170	73	25.26
2018006034	1	non-smoker	0	0	0	39	18.29	163	0.829	0				0	0	0	0	0		0		1	163	58.6	22.06
2018035737	1	non-smoker	0	0	0	42	20.2	163	0.828	0				0	0	0	0	0		0		1	162.5	64.4	24.39
2018009814	1	current smoker	0	0	0	46	20.66	165	0.827	0				0	0	0	0	0		0		1	165	68	24.98
2018027809	1	non-smoker	0	0	0	41	20.14	165	0.827	0	0	1	1	0	0	0	0	0		0		1	165	66.3	24.35
2018013417	1	current smoker	0	0	0	46	20.36	168	0.827	0	1	1	1	0	0	0	0	0		0		1	167.5	69.1	24.63
2018028416	1	non-smoker	0	0	0	42	17.25	168	0.826	0	0	0	0	0	0	0	0	0		0		1	167.5	58.6	20.89
2018013445	1	non-smoker	0	1	0	46	24.07	170	0.825	0	0	1	1	0	0	0	0	0		0		1	169.5	83.8	29.17
2018031639	1	current smoker	0	0	0	41	23.09	165	0.824	0	0	0	0	0	0	0	0	0		0		1	164.5	75.8	28.01
2018013224	1	non-smoker	0	0	0	41	22.48	179	0.824	0	0	0	0	0	0	0	0	0		0		1	178.8	87.2	27.28
2018021383	1	non-smoker	0	1	0	57	21.95	169	0.823	0	0	0	0	0	0	0	0	0		0		1	168.5	75.7	26.66
2018008035	1	non-smoker	0	0	0	31	23.36	170	0.822	0				0	0	0	0	0		0		1	169.5	81.6	28.4
2018005743	1	current smoker	1	0	0	49	23.18	169	0.822	0		0		0	0	0	0	0		0		1	169	80.5	28.19
2018011447	1	non-smoker	0	0	0	45	21.78	162	0.821	0				0	0	0	0	0		0		1	161.5	69.2	26.53
2018010091	1	current smoker	0	1	0	61	20.34	166	0.82	0	0	0	0	0	0	0	0	0		0		1	165.5	67.9	24.79
2018007239	1	current smoker	1	1	0	45	20.76	167	0.82	0				0	0	0	0	0		0		1	167	70.6	25.31
2018029693	1	past smoker	0	0	0	39	15.84	158	0.819	0	0	0	0	0	0	0	0	0		0		1	158	48.3	19.35
2018015300	1	current smoker	0	0	0	59	19.79	163	0.818	0				0	0	0	0	0		0		1	163	64.3	24.2
2018007900	1	current smoker	0	0	0	45	19.87	168	0.818	0	0	0	0	0	0	0	0	0		0		1	168	68.6	24.31
2018009479	1	non-smoker	0	0	0	44	22.48	166	0.817	0	0	1	1	0	0	0	0	0		0		1	166	75.8	27.51
2018001013	1	current smoker	0	0	0	49	21.48	166	0.816	0	0	1	1	0	0	0	0	0		0		1	165.5	72.1	26.32
2018008307	1	current smoker	0	1	0	64	16.37	161	0.816	0	0	0	0	0	0	0	0	0		0		1	161	52	20.06
2018043034	1	non-smoker	0	0	0	63	21.49	162	0.814	0	0	0	0	0	0	0	0	0		0		1	162	69.3	26.41
2018028356	1	non-smoker	0	1	0	67	16.17	156	0.813	0	0	0	0	1	1	0	0	0	fundic gland	0	junction	1	155.5	48.1	19.89
2018037749	1	non-smoker	0	0	0	36	23.63	167	0.813	0	0	0	0	0	0	0	0	0		0		1	167	81.1	29.08
2018028289	1	non-smoker	0	0	0	48	20.74	174	0.812	0				0	0	0	0	0		0		1	174	77.3	25.53
2018042723	1	non-smoker	0	0	0	70	25.73	164	0.808	0	0	1	1	1	1	0	0	0	fundic gland	0	body	1	164	85.6	31.83
2018040699	1	non-smoker	0	0	0	60	25.53	170	0.808	0	0	0	0	1	1	0	0	0	fundic gland	0	body	1	170	91.3	31.59
2018037754	1	current smoker	1	1	0	70	17.68	159	0.808	0	0	1	1	0	0	0	0	0		0		1	159	55.3	21.87
2018000373	1	current smoker	0	0	0	41	25.13	166	0.807	0	0	1	1	0	0	0	0	0		0		1	166	85.8	31.14
2018028119	1	current smoker	0	0	0	42	20.32	164	0.804	0	0	0	0	0	0	0	0	0		0		1	164	68	25.28
2018040311	1	current smoker	0	0	0	39	15.92	164	0.803	0	0	1	1	0	0	0	0	0		0		1	164	53.3	19.82
2018020887	1	non-smoker	0	0	0	61	17.63	166	0.801	0	0	1	1	0	0	0	0	0		0		1	165.5	60.3	22.02
2018027067	1	non-smoker	0	0	0	31	25.45	175	0.799	0				0	0	0	0	0		0		1	175	97.5	31.84
2018007982	1	non-smoker	0	0	0	36	17.17	160	0.799	0	0	1	1	0	0	0	0	0		0		1	159.5	54.7	21.5
2018007773	1	current smoker	0	1	0	36	19.62	164	0.797	0	0	0	0	0	0	0	0	0		0		1	164	66.2	24.61
2018014737	1	current smoker	1	0	0	53	18.85	166	0.795	0	0	0	0	0	0	0	0	0		0		1	166	65.3	23.7
2018008545	1	current smoker	0	0	0	47	21.79	164	0.794	0	0	1	1	0	0	0	0	0		0		1	163.5	73.4	27.46
2018009730	1	non-smoker	1	0	0	51	20.91	162	0.793	0	0	0	0	0	0	0	0	0		0		1	161.5	68.8	26.38
2018019202	1	non-smoker	0	0	0	67	16.17	157	0.791	0	0	0	0	1	1	0	0	0	fundic gland	0	fundus	1	157	50.4	20.45
2018015824	1	non-smoker	0	1	0	56	18.14	162	0.791	0	0	0	0	0	0	0	0	0		0		1	162	60.2	22.94
2018011710	1	current smoker	0	0	0	34	23.11	171	0.79	0				0	0	0	0	0		0		1	171	85.5	29.24
2018007183	1	current smoker	1	0	0	45	22.42	167	0.789	0	0	0	0	0	0	0	0	0		0		1	167	79.2	28.4
2018031779	1	non-smoker	0	0	0	56	16.18	170	0.787	1	0	1	1	0	0	0	0	0		0		1	170	59.4	20.55
2018037508	1	non-smoker	0	0	0	52	23.97	166	0.786	1	0	0	0	0	0	0	0	0		0		1	166	84	30.48
2018016924	1	non-smoker	0	0	0	43	18.61	163	0.785	1	0	1	0	0	0	0	0	0		0		1	163	63	23.71
2018007392	1	non-smoker	0	1	0	44	19.42	170	0.784	1	0	1	1	0	0	0	0	0		0		1	170	71.6	24.78
2018019363	1	non-smoker	0	0	0	63	21.38	165	0.782	1	0	1	1	0	0	0	0	0		0		1	164.5	74	27.35
2018018309	1	current smoker	0	0	0	38	21.23	166	0.779	1	0	0	0	0	0	0	0	0		0		1	165.5	74.6	27.24
2018023262	1	non-smoker	0	0	0	43	20.97	160	0.779	1	0	0	0	0	0	0	0	0		0		1	160	68.9	26.91
2018020371	1	current smoker	0	1	0	55	16.39	157	0.779	1	0	1	1	0	0	0	0	0		0		1	156.5	51.5	21.03
2018009697	1	non-smoker	0	0	0	43	18.28	158	0.777	1	0	1	1	0	0	0	0	0		0		1	158	58.7	23.51
2018000283	1	current smoker	1	1	0	70	16.95	163	0.776	1	0	0	0	1	1	0	0	0	fundic gland	0	fundus	1	163	58	21.83
2018040189	1	non-smoker	0	0	0	38	19.64	160	0.775	1	0	0	0	0	0	0	0	0		0		1	160	64.9	25.35
2018011745	1	current smoker	0	0	0	50	19.02	159	0.774	1	0	0	0	0	0	0	0	0		0		1	159	62.1	24.56
2018027953	1	non-smoker	0	0	0	43	24.02	164	0.774	1	0	1	1	0	0	0	0	0		0		1	164	83.5	31.05
2018040406	1	non-smoker	0	0	0	52	14.51	153	0.774	1	0	0	0	0	0	0	0	0		0		1	153	43.9	18.75
2018031402	1	current smoker	0	0	0	49	20.9	172	0.772	1				0	0	0	0	0		0		1	172	80.1	27.08
2018000521	1	non-smoker	0	0	0	49	21.35	159	0.77	1	0	0	0	1	0	1	1	0	hyperplastic	0	body	1	159	70.1	27.73
2018007623	1	non-smoker	0	0	0	53	19.46	161	0.77	1	0	1	1	0	0	0	0	0		0		1	161	65.5	25.27
2018006165	1	non-smoker	0	1	0	68	17.84	164	0.768	1	0	1	1	1	1	0	0	0	fundic gland	0	body	1	163.5	62.1	23.23
2018012840	1	non-smoker	0	1	0	50	16.93	160	0.768	1	0	1	1	0	0	0	0	0		0		1	160	56.4	22.03
2018026785	1	non-smoker	0	0	0	39	20.24	163	0.766	1				0	0	0	0	0		0		1	162.5	69.8	26.43
2018011049	1	non-smoker	0	0	0	48	19.95	164	0.762	1	0	0	0	0	0	0	0	0		0		1	163.5	70	26.19
2018030308	1	non-smoker	0	1	0	44	21.27	164	0.762	1	0	1	1	0	0	0	0	0		0		1	164	75.1	27.92
2018037838	1	current smoker	0	0	0	30	20.29	163	0.761	1	0	0	0	0	0	0	0	0		0		1	163	70.8	26.65
2018011156	1	non-smoker	0	0	0	51	19.58	164	0.76	1	0	0	0	0	0	0	0	0		0		1	163.5	68.9	25.77
2018032401	1	non-smoker	0	0	0	40	17.89	160	0.758	1				0	0	0	0	0		0		1	160	60.4	23.59
2018022935	1	current smoker	0	0	0	52	22.99	163	0.757	1				0	0	0	0	0		0		1	162.5	80.2	30.37
2018014708	1	current smoker	1	0	0	40	21.24	163	0.757	1				0	0	0	0	0		0		1	162.5	74.1	28.06
2018006394	1	past smoker	0	0	0	54	21.89	163	0.755	1	0	1	1	0	0	0	0	0		0		1	163	77	28.98
2018030399	1	non-smoker	0	0	0	49	20.05	161	0.754	1	0	1	1	0	0	0	0	0		0		1	161	68.9	26.58
2018001858	1	non-smoker	0	0	0	40	20.24	167	0.754	1	0	0	0	0	0	0	0	0		0		1	167	74.9	26.86
2018007726	1	current smoker	0	0	0	52	21.27	166	0.751	1	0	0	0	1	0	1	0	1	inflammatory	0	junction	1	166	78	28.31
2018026784	1	current smoker	0	0	0	47	20.27	169	0.75	1	0	0	0	0	0	0	0	0		0		1	169	77.2	27.03
2018018164	1	non-smoker	0	0	0	28	21.71	169	0.75	1	0	0	0	0	0	0	0	0		0		1	169	82.7	28.96
2018031818	1	non-smoker	0	1	0	69	19.71	159	0.748	1	0	0	0	1	1	0	0	0	fundic gland	0	fundus	1	158.5	66.2	26.35
2018007425	1	current smoker	0	1	0	59	21.2	164	0.748	1	0	1	1	0	0	0	0	0		0		1	164	76.2	28.33
2018015236	1	non-smoker	0	1	0	62	21.51	163	0.748	1	0	0	0	0	0	0	0	0		0		1	163	76.4	28.76
2018022754	1	non-smoker	0	0	0	53	19.9	163	0.743	1	0	1	1	0	0	0	0	0		0		1	163	71.2	26.8
2018005424	1	non-smoker	0	1	0	21	18.87	160	0.74	1	0	0	0	0	0	0	0	0		0		1	160	65.3	25.51
2018031339	1	non-smoker	0	0	0	71	17.24	159	0.739	1				0	0	0	0	0		0		1	159	59	23.34
2018006075	1	non-smoker	0	1	0	58	17.92	159	0.737	1	0	0	0	1	0	1	0	1	inflammatory	0	antrum	1	158.5	61.1	24.32
2018022846	1	past smoker	0	0	0	54	19.1	159	0.734	1	0	0	0	0	0	0	0	0		0		1	159	65.8	26.03
2018014599	1	non-smoker	0	0	0	62	17.14	159	0.734	1	0	0	0	0	0	0	0	0		0		1	158.5	58.7	23.37
2018034516	1	non-smoker	0	1	0	50	20	164	0.733	1	0	0	0	0	0	0	0	0		0		1	164	73.4	27.29
2018026455	1	non-smoker	0	1	0	65	16	153	0.733	1	0	1	1	0	0	0	0	0		0		1	153	51.1	21.83
2018021427	1	non-smoker	0	1	0	57	19.25	158	0.732	1	0	1	1	0	0	0	0	0		0		1	157.5	65.2	26.28
2018020322	1	current smoker	1	1	0	45	18.03	162	0.732	1	0	0	0	0	0	0	0	0		0		1	161.5	64.2	24.61
2018022931	1	current smoker	1	0	0	44	20.57	157	0.73	1	0	0	0	0	0	0	0	0		0		1	157	69.5	28.2
2018033339	1	non-smoker	0	0	0	42	21.34	166	0.729	1	0	0	0	0	0	0	0	0		0		1	166	80.7	29.29
2018008058	1	non-smoker	0	0	0	41	19.91	161	0.728	1	0	0	0	0	0	0	0	0		0		1	161	70.9	27.35
2018031745	1	current smoker	0	0	0	64	17.33	159	0.711	1	0	1	1	0	0	0	0	0		0		1	159	61.6	24.37
2018013675	1	non-smoker	0	1	0	41	19.38	159	0.706	1	0	0	0	0	0	0	0	0		0		1	158.5	69	27.47
2018032681	1	non-smoker	0	0	0	70	17.47	156	0.705	1	0	1	1	1	0	1	1	0	hyperplastic	0	fundus	1	156	60.3	24.78
2018031029	1	non-smoker	0	1	0	46	18.7	158	0.702	1	1	1	1	0	0	0	0	0		0		1	158	66.5	26.64
2018015876	1	non-smoker	0	0	0	54	20.78	160	0.702	1	0	1	1	0	0	0	0	0		0		1	160	75.8	29.61
2018042129	1	non-smoker	0	0	0	48	14.18	157	0.697	1	0	0	0	0	0	0	0	0		0		1	156.5	49.8	20.33
2018030121	1	non-smoker	0	0	0	57	19.75	157	0.69	1	0	1	1	0	0	0	0	0		0		1	156.5	70.1	28.62
2018013274	1	non-smoker	0	0	0	45	18.78	163	0.688	1	0	1	1	0	0	0	0	0		0		1	163	72.5	27.29
2018014688	1	current smoker	1	0	0	59	14.85	153	0.657	1				0	0	0	0	0		0		1	152.5	52.6	22.62
2018010715	1	current smoker	0	0	0	59	17.25	160	0.641	1	0	1	1	1	1	0	0	0	fundic gland	0	body	1	159.5	68.5	26.93
2018020951	1	non-smoker	0	1	0	69	13.89	152	0.633	1	0	1	1	0	0	0	0	0		0		1	152	50.7	21.94
2018041799	1	current smoker	1	0	0	69	16.27	156	0.625	1	1	1	1	0	0	0	0	0		0		1	156	63.4	26.05
2018006029	1	non-smoker	1	0	0	41	18.33	156	0.608	1	0	0	0	0	0	0	0	0		0		1	156	73.4	30.16
2018013379	1	non-smoker	0	1	0	57	20.06	166	0.895	0				0	0	0	0	0		1		2	165.5	61.4	22.42
2018006398	1	non-smoker	0	0	0	50	20.65	175	1.042	0	0	0	0	1	0	1	0	1	inflammatory	0	body	2	175	60.7	19.82
2018006447	1	non-smoker	0	0	0	52	21.65	166	0.826	0	0	1	1	0	0	0	0	0		0		2	166	72.2	26.2
2018040092	1	non-smoker	0	0	0	32	20.9	164	0.791	0				0	0	0	0	0		0		2	164	71.1	26.44
